# Supplementary material for: Trait Analysis in Domestic Rabbits (Oryctolagus cuniculus f. domesticus) Using SNP Markers from Genotyping-by-Sequencing Data
Source: Animals (Basel). 2022 Aug 11;12(16):2052. doi: 10.3390/ani12162052 (PMC9404428; doi:10.3390/ani12162052)
Supplement: Supplementary file 1 [file animals-12-02052-s001.zip]

Archive with 9 entries (9 files):
- Supplemental Table S1.pdf
- Supplemental Table S2.pdf
- Supplemental Table S3.xlsx
- Supplemental Table S4.pdf
- Supplemental Table S5.pdf
- Supplemental Table S6.pdf
- Supplemental Table S7.xlsx
- Supplemental Table S8.xlsx
- Supplementary Figure S1.pdf
