# Supplementary material for: Trait Analysis in Domestic Rabbits (Oryctolagus cuniculus f. domesticus) Using SNP Markers from Genotyping-by-Sequencing Data
Source: Animals (Basel). 2022 Aug 11;12(16):2052. doi: 10.3390/ani12162052 (PMC9404428; doi:10.3390/ani12162052)
Supplement: Supplementary file 1 [file animals-12-02052-s001.zip › Supplemental Table S3.xlsx]

## Sheet: SNP.den
	Supplemental Table S3. Information of base variation in SNP
	CHR	START	END	SNP_COUNT	VARIANTS/KB
	NC_013669.1	1	500000	429	0.858
	NC_013669.1	500001	1000000	202	0.404
	NC_013669.1	1000001	1500000	173	0.346
	NC_013669.1	1500001	2000000	265	0.53
	NC_013669.1	2000001	2500000	147	0.294
	NC_013669.1	2500001	3000000	113	0.226
	NC_013669.1	3000001	3500000	194	0.388
	NC_013669.1	3500001	4000000	220	0.44
	NC_013669.1	4000001	4500000	200	0.4
	NC_013669.1	4500001	5000000	60	0.12
	NC_013669.1	5000001	5500000	170	0.34
	NC_013669.1	5500001	6000000	295	0.59
	NC_013669.1	6000001	6500000	135	0.27
	NC_013669.1	6500001	7000000	57	0.114
	NC_013669.1	7000001	7500000	87	0.174
	NC_013669.1	7500001	8000000	46	0.092
	NC_013669.1	8000001	8500000	144	0.288
	NC_013669.1	8500001	9000000	77	0.154
	NC_013669.1	9000001	9500000	44	0.088
	NC_013669.1	9500001	10000000	46	0.092
	NC_013669.1	10000001	10500000	31	0.062
	NC_013669.1	10500001	11000000	16	0.032
	NC_013669.1	11000001	11500000	18	0.036
	NC_013669.1	11500001	12000000	42	0.084
	NC_013669.1	12000001	12500000	44	0.088
	NC_013669.1	12500001	13000000	113	0.226
	NC_013669.1	13000001	13500000	22	0.044
	NC_013669.1	13500001	14000000	120	0.24
	NC_013669.1	14000001	14500000	256	0.512
	NC_013669.1	14500001	15000000	525	1.05
	NC_013669.1	15000001	15500000	354	0.708
	NC_013669.1	15500001	16000000	523	1.046
	NC_013669.1	16000001	16500000	398	0.796
	NC_013669.1	16500001	17000000	215	0.43
	NC_013669.1	17000001	17500000	452	0.904
	NC_013669.1	17500001	18000000	132	0.264
	NC_013669.1	18000001	18500000	289	0.578
	NC_013669.1	18500001	19000000	115	0.23
	NC_013669.1	19000001	19500000	224	0.448
	NC_013669.1	19500001	20000000	100	0.2
	NC_013669.1	20000001	20500000	264	0.528
	NC_013669.1	20500001	21000000	140	0.28
	NC_013669.1	21000001	21500000	72	0.144
	NC_013669.1	21500001	22000000	21	0.042
	NC_013669.1	22000001	22500000	44	0.088
	NC_013669.1	22500001	23000000	42	0.084
	NC_013669.1	23000001	23500000	42	0.084
	NC_013669.1	23500001	24000000	28	0.056
	NC_013669.1	24000001	24500000	38	0.076
	NC_013669.1	24500001	25000000	18	0.036
	NC_013669.1	25000001	25500000	23	0.046
	NC_013669.1	25500001	26000000	26	0.052
	NC_013669.1	26000001	26500000	80	0.16
	NC_013669.1	26500001	27000000	110	0.22
	NC_013669.1	27000001	27500000	55	0.11
	NC_013669.1	27500001	28000000	54	0.108
	NC_013669.1	28000001	28500000	65	0.13
	NC_013669.1	28500001	29000000	36	0.072
	NC_013669.1	29000001	29500000	32	0.064
	NC_013669.1	29500001	30000000	64	0.128
	NC_013669.1	30000001	30500000	19	0.038
	NC_013669.1	30500001	31000000	72	0.144
	NC_013669.1	31000001	31500000	21	0.042
	NC_013669.1	31500001	32000000	68	0.136
	NC_013669.1	32000001	32500000	69	0.138
	NC_013669.1	32500001	33000000	50	0.1
	NC_013669.1	33000001	33500000	18	0.036
	NC_013669.1	33500001	34000000	37	0.074
	NC_013669.1	34000001	34500000	53	0.106
	NC_013669.1	34500001	35000000	50	0.1
	NC_013669.1	35000001	35500000	28	0.056
	NC_013669.1	35500001	36000000	42	0.084
	NC_013669.1	36000001	36500000	64	0.128
	NC_013669.1	36500001	37000000	63	0.126
	NC_013669.1	37000001	37500000	38	0.076
	NC_013669.1	37500001	38000000	163	0.326
	NC_013669.1	38000001	38500000	78	0.156
	NC_013669.1	38500001	39000000	125	0.25
	NC_013669.1	39000001	39500000	51	0.102
	NC_013669.1	39500001	40000000	36	0.072
	NC_013669.1	40000001	40500000	32	0.064
	NC_013669.1	40500001	41000000	46	0.092
	NC_013669.1	41000001	41500000	57	0.114
	NC_013669.1	41500001	42000000	34	0.068
	NC_013669.1	42000001	42500000	48	0.096
	NC_013669.1	42500001	43000000	16	0.032
	NC_013669.1	43000001	43500000	21	0.042
	NC_013669.1	43500001	44000000	25	0.05
	NC_013669.1	44000001	44500000	33	0.066
	NC_013669.1	44500001	45000000	24	0.048
	NC_013669.1	45000001	45500000	22	0.044
	NC_013669.1	45500001	46000000	35	0.07
	NC_013669.1	46000001	46500000	43	0.086
	NC_013669.1	46500001	47000000	69	0.138
	NC_013669.1	47000001	47500000	89	0.178
	NC_013669.1	47500001	48000000	93	0.186
	NC_013669.1	48000001	48500000	82	0.164
	NC_013669.1	48500001	49000000	39	0.078
	NC_013669.1	49000001	49500000	83	0.166
	NC_013669.1	49500001	50000000	95	0.19
	NC_013669.1	50000001	50500000	79	0.158
	NC_013669.1	50500001	51000000	47	0.094
	NC_013669.1	51000001	51500000	85	0.17
	NC_013669.1	51500001	52000000	148	0.296
	NC_013669.1	52000001	52500000	272	0.544
	NC_013669.1	52500001	53000000	100	0.2
	NC_013669.1	53000001	53500000	59	0.118
	NC_013669.1	53500001	54000000	253	0.506
	NC_013669.1	54000001	54500000	209	0.418
	NC_013669.1	54500001	55000000	183	0.366
	NC_013669.1	55000001	55500000	324	0.648
	NC_013669.1	55500001	56000000	293	0.586
	NC_013669.1	56000001	56500000	146	0.292
	NC_013669.1	56500001	57000000	172	0.344
	NC_013669.1	57000001	57500000	36	0.072
	NC_013669.1	57500001	58000000	20	0.04
	NC_013669.1	58000001	58500000	135	0.27
	NC_013669.1	58500001	59000000	53	0.106
	NC_013669.1	59000001	59500000	38	0.076
	NC_013669.1	59500001	60000000	57	0.114
	NC_013669.1	60000001	60500000	21	0.042
	NC_013669.1	60500001	61000000	40	0.08
	NC_013669.1	61000001	61500000	52	0.104
	NC_013669.1	61500001	62000000	25	0.05
	NC_013669.1	62000001	62500000	34	0.068
	NC_013669.1	62500001	63000000	143	0.286
	NC_013669.1	63000001	63500000	73	0.146
	NC_013669.1	63500001	64000000	136	0.272
	NC_013669.1	64000001	64500000	107	0.214
	NC_013669.1	64500001	65000000	107	0.214
	NC_013669.1	65000001	65500000	40	0.08
	NC_013669.1	65500001	66000000	99	0.198
	NC_013669.1	66000001	66500000	58	0.116
	NC_013669.1	66500001	67000000	74	0.148
	NC_013669.1	67000001	67500000	37	0.074
	NC_013669.1	67500001	68000000	64	0.128
	NC_013669.1	68000001	68500000	94	0.188
	NC_013669.1	68500001	69000000	38	0.076
	NC_013669.1	69000001	69500000	45	0.09
	NC_013669.1	69500001	70000000	110	0.22
	NC_013669.1	70000001	70500000	148	0.296
	NC_013669.1	70500001	71000000	377	0.754
	NC_013669.1	71000001	71500000	311	0.622
	NC_013669.1	71500001	72000000	84	0.168
	NC_013669.1	72000001	72500000	114	0.228
	NC_013669.1	72500001	73000000	220	0.44
	NC_013669.1	73000001	73500000	338	0.676
	NC_013669.1	73500001	74000000	111	0.222
	NC_013669.1	74000001	74500000	107	0.214
	NC_013669.1	74500001	75000000	179	0.358
	NC_013669.1	75000001	75500000	310	0.62
	NC_013669.1	75500001	76000000	179	0.358
	NC_013669.1	76000001	76500000	331	0.662
	NC_013669.1	76500001	77000000	131	0.262
	NC_013669.1	77000001	77500000	390	0.78
	NC_013669.1	77500001	78000000	429	0.858
	NC_013669.1	78000001	78500000	496	0.992
	NC_013669.1	78500001	79000000	153	0.306
	NC_013669.1	79000001	79500000	68	0.136
	NC_013669.1	79500001	80000000	89	0.178
	NC_013669.1	80000001	80500000	0	0
	NC_013669.1	80500001	81000000	0	0
	NC_013669.1	81000001	81500000	0	0
	NC_013669.1	81500001	82000000	0	0
	NC_013669.1	82000001	82500000	0	0
	NC_013669.1	82500001	83000000	31	0.062
	NC_013669.1	83000001	83500000	69	0.138
	NC_013669.1	83500001	84000000	154	0.308
	NC_013669.1	84000001	84500000	168	0.336
	NC_013669.1	84500001	85000000	198	0.396
	NC_013669.1	85000001	85500000	219	0.438
	NC_013669.1	85500001	86000000	157	0.314
	NC_013669.1	86000001	86500000	316	0.632
	NC_013669.1	86500001	87000000	138	0.276
	NC_013669.1	87000001	87500000	113	0.226
	NC_013669.1	87500001	88000000	101	0.202
	NC_013669.1	88000001	88500000	294	0.588
	NC_013669.1	88500001	89000000	82	0.164
	NC_013669.1	89000001	89500000	47	0.094
	NC_013669.1	89500001	90000000	98	0.196
	NC_013669.1	90000001	90500000	215	0.43
	NC_013669.1	90500001	91000000	312	0.624
	NC_013669.1	91000001	91500000	129	0.258
	NC_013669.1	91500001	92000000	207	0.414
	NC_013669.1	92000001	92500000	147	0.294
	NC_013669.1	92500001	93000000	81	0.162
	NC_013669.1	93000001	93500000	75	0.15
	NC_013669.1	93500001	94000000	64	0.128
	NC_013669.1	94000001	94500000	103	0.206
	NC_013669.1	94500001	95000000	265	0.53
	NC_013669.1	95000001	95500000	204	0.408
	NC_013669.1	95500001	96000000	94	0.188
	NC_013669.1	96000001	96500000	246	0.492
	NC_013669.1	96500001	97000000	198	0.396
	NC_013669.1	97000001	97500000	603	1.206
	NC_013669.1	97500001	98000000	347	0.694
	NC_013669.1	98000001	98500000	675	1.35
	NC_013669.1	98500001	99000000	506	1.012
	NC_013669.1	99000001	99500000	233	0.466
	NC_013669.1	99500001	100000000	345	0.69
	NC_013669.1	100000001	100500000	384	0.768
	NC_013669.1	100500001	101000000	315	0.63
	NC_013669.1	101000001	101500000	180	0.36
	NC_013669.1	101500001	102000000	98	0.196
	NC_013669.1	102000001	102500000	224	0.448
	NC_013669.1	102500001	103000000	347	0.694
	NC_013669.1	103000001	103500000	260	0.52
	NC_013669.1	103500001	104000000	301	0.602
	NC_013669.1	104000001	104500000	114	0.228
	NC_013669.1	104500001	105000000	70	0.14
	NC_013669.1	105000001	105500000	130	0.26
	NC_013669.1	105500001	106000000	43	0.086
	NC_013669.1	106000001	106500000	88	0.176
	NC_013669.1	106500001	107000000	43	0.086
	NC_013669.1	107000001	107500000	53	0.106
	NC_013669.1	107500001	108000000	53	0.106
	NC_013669.1	108000001	108500000	56	0.112
	NC_013669.1	108500001	109000000	84	0.168
	NC_013669.1	109000001	109500000	47	0.094
	NC_013669.1	109500001	110000000	55	0.11
	NC_013669.1	110000001	110500000	83	0.166
	NC_013669.1	110500001	111000000	28	0.056
	NC_013669.1	111000001	111500000	36	0.072
	NC_013669.1	111500001	112000000	50	0.1
	NC_013669.1	112000001	112500000	34	0.068
	NC_013669.1	112500001	113000000	68	0.136
	NC_013669.1	113000001	113500000	32	0.064
	NC_013669.1	113500001	114000000	45	0.09
	NC_013669.1	114000001	114500000	220	0.44
	NC_013669.1	114500001	115000000	56	0.112
	NC_013669.1	115000001	115500000	69	0.138
	NC_013669.1	115500001	116000000	38	0.076
	NC_013669.1	116000001	116500000	46	0.092
	NC_013669.1	116500001	117000000	32	0.064
	NC_013669.1	117000001	117500000	38	0.076
	NC_013669.1	117500001	118000000	5	0.01
	NC_013669.1	118000001	118500000	58	0.116
	NC_013669.1	118500001	119000000	24	0.048
	NC_013669.1	119000001	119500000	34	0.068
	NC_013669.1	119500001	120000000	17	0.034
	NC_013669.1	120000001	120500000	45	0.09
	NC_013669.1	120500001	121000000	81	0.162
	NC_013669.1	121000001	121500000	43	0.086
	NC_013669.1	121500001	122000000	72	0.144
	NC_013669.1	122000001	122500000	107	0.214
	NC_013669.1	122500001	123000000	120	0.24
	NC_013669.1	123000001	123500000	112	0.224
	NC_013669.1	123500001	124000000	38	0.076
	NC_013669.1	124000001	124500000	68	0.136
	NC_013669.1	124500001	125000000	56	0.112
	NC_013669.1	125000001	125500000	24	0.048
	NC_013669.1	125500001	126000000	42	0.084
	NC_013669.1	126000001	126500000	12	0.024
	NC_013669.1	126500001	127000000	7	0.014
	NC_013669.1	127000001	127500000	38	0.076
	NC_013669.1	127500001	128000000	16	0.032
	NC_013669.1	128000001	128500000	20	0.04
	NC_013669.1	128500001	129000000	23	0.046
	NC_013669.1	129000001	129500000	50	0.1
	NC_013669.1	129500001	130000000	51	0.102
	NC_013669.1	130000001	130500000	52	0.104
	NC_013669.1	130500001	131000000	18	0.036
	NC_013669.1	131000001	131500000	23	0.046
	NC_013669.1	131500001	132000000	34	0.068
	NC_013669.1	132000001	132500000	16	0.032
	NC_013669.1	132500001	133000000	28	0.056
	NC_013669.1	133000001	133500000	50	0.1
	NC_013669.1	133500001	134000000	31	0.062
	NC_013669.1	134000001	134500000	54	0.108
	NC_013669.1	134500001	135000000	37	0.074
	NC_013669.1	135000001	135500000	63	0.126
	NC_013669.1	135500001	136000000	5	0.01
	NC_013669.1	136000001	136500000	26	0.052
	NC_013669.1	136500001	137000000	38	0.076
	NC_013669.1	137000001	137500000	286	0.572
	NC_013669.1	137500001	138000000	390	0.78
	NC_013669.1	138000001	138500000	113	0.226
	NC_013669.1	138500001	139000000	107	0.214
	NC_013669.1	139000001	139500000	78	0.156
	NC_013669.1	139500001	140000000	252	0.504
	NC_013669.1	140000001	140500000	292	0.584
	NC_013669.1	140500001	141000000	179	0.358
	NC_013669.1	141000001	141500000	483	0.966
	NC_013669.1	141500001	142000000	178	0.356
	NC_013669.1	142000001	142500000	151	0.302
	NC_013669.1	142500001	143000000	215	0.43
	NC_013669.1	143000001	143500000	262	0.524
	NC_013669.1	143500001	144000000	279	0.558
	NC_013669.1	144000001	144500000	199	0.398
	NC_013669.1	144500001	145000000	67	0.134
	NC_013669.1	145000001	145500000	102	0.204
	NC_013669.1	145500001	146000000	65	0.13
	NC_013669.1	146000001	146500000	60	0.12
	NC_013669.1	146500001	147000000	47	0.094
	NC_013669.1	147000001	147500000	68	0.136
	NC_013669.1	147500001	148000000	59	0.118
	NC_013669.1	148000001	148500000	52	0.104
	NC_013669.1	148500001	149000000	77	0.154
	NC_013669.1	149000001	149500000	135	0.27
	NC_013669.1	149500001	150000000	123	0.246
	NC_013669.1	150000001	150500000	232	0.464
	NC_013669.1	150500001	151000000	255	0.51
	NC_013669.1	151000001	151500000	127	0.254
	NC_013669.1	151500001	152000000	89	0.178
	NC_013669.1	152000001	152500000	208	0.416
	NC_013669.1	152500001	153000000	318	0.636
	NC_013669.1	153000001	153500000	451	0.902
	NC_013669.1	153500001	154000000	278	0.556
	NC_013669.1	154000001	154500000	282	0.564
	NC_013669.1	154500001	155000000	270	0.54
	NC_013669.1	155000001	155500000	140	0.28
	NC_013669.1	155500001	156000000	169	0.338
	NC_013669.1	156000001	156500000	35	0.07
	NC_013669.1	156500001	157000000	77	0.154
	NC_013669.1	157000001	157500000	111	0.222
	NC_013669.1	157500001	158000000	286	0.572
	NC_013669.1	158000001	158500000	312	0.624
	NC_013669.1	158500001	159000000	524	1.048
	NC_013669.1	159000001	159500000	128	0.256
	NC_013669.1	159500001	160000000	94	0.188
	NC_013669.1	160000001	160500000	32	0.064
	NC_013669.1	160500001	161000000	56	0.112
	NC_013669.1	161000001	161500000	58	0.116
	NC_013669.1	161500001	162000000	47	0.094
	NC_013669.1	162000001	162500000	51	0.102
	NC_013669.1	162500001	163000000	38	0.076
	NC_013669.1	163000001	163500000	49	0.098
	NC_013669.1	163500001	164000000	42	0.084
	NC_013669.1	164000001	164500000	78	0.156
	NC_013669.1	164500001	165000000	54	0.108
	NC_013669.1	165000001	165500000	36	0.072
	NC_013669.1	165500001	166000000	17	0.034
	NC_013669.1	166000001	166500000	23	0.046
	NC_013669.1	166500001	167000000	19	0.038
	NC_013669.1	167000001	167500000	12	0.024
	NC_013669.1	167500001	168000000	19	0.038
	NC_013669.1	168000001	168500000	27	0.054
	NC_013669.1	168500001	169000000	24	0.048
	NC_013669.1	169000001	169500000	34	0.068
	NC_013669.1	169500001	170000000	97	0.194
	NC_013669.1	170000001	170500000	57	0.114
	NC_013669.1	170500001	171000000	29	0.058
	NC_013669.1	171000001	171500000	119	0.238
	NC_013669.1	171500001	172000000	183	0.366
	NC_013669.1	172000001	172500000	63	0.126
	NC_013669.1	172500001	173000000	160	0.32
	NC_013669.1	173000001	173500000	290	0.58
	NC_013669.1	173500001	174000000	315	0.63
	NC_013669.1	174000001	174500000	148	0.296
	NC_013669.1	174500001	175000000	150	0.3
	NC_013669.1	175000001	175500000	329	0.658
	NC_013669.1	175500001	176000000	122	0.244
	NC_013669.1	176000001	176500000	51	0.102
	NC_013669.1	176500001	177000000	31	0.062
	NC_013669.1	177000001	177500000	54	0.108
	NC_013669.1	177500001	178000000	26	0.052
	NC_013669.1	178000001	178500000	31	0.062
	NC_013669.1	178500001	179000000	55	0.11
	NC_013669.1	179000001	179500000	24	0.048
	NC_013669.1	179500001	180000000	19	0.038
	NC_013669.1	180000001	180500000	17	0.034
	NC_013669.1	180500001	181000000	46	0.092
	NC_013669.1	181000001	181500000	31	0.062
	NC_013669.1	181500001	182000000	60	0.12
	NC_013669.1	182000001	182500000	64	0.128
	NC_013669.1	182500001	183000000	44	0.088
	NC_013669.1	183000001	183500000	165	0.33
	NC_013669.1	183500001	184000000	359	0.718
	NC_013669.1	184000001	184500000	452	0.904
	NC_013669.1	184500001	185000000	534	1.068
	NC_013669.1	185000001	185500000	304	0.608
	NC_013669.1	185500001	186000000	225	0.45
	NC_013669.1	186000001	186500000	193	0.386
	NC_013669.1	186500001	187000000	300	0.6
	NC_013669.1	187000001	187500000	294	0.588
	NC_013669.1	187500001	188000000	32	0.064
	NC_013669.1	188000001	188500000	58	0.116
	NC_013669.1	188500001	189000000	60	0.12
	NC_013669.1	189000001	189500000	42	0.084
	NC_013669.1	189500001	190000000	54	0.108
	NC_013669.1	190000001	190500000	157	0.314
	NC_013669.1	190500001	191000000	154	0.308
	NC_013669.1	191000001	191500000	85	0.17
	NC_013669.1	191500001	192000000	52	0.104
	NC_013669.1	192000001	192500000	56	0.112
	NC_013669.1	192500001	193000000	63	0.126
	NC_013669.1	193000001	193500000	130	0.26
	NC_013669.1	193500001	194000000	367	0.734
	NC_013669.1	194000001	194500000	277	0.554
	NC_013669.1	194500001	194850757	85	0.17
	NC_013670.1	1	500000	366	0.732
	NC_013670.1	500001	1000000	280	0.56
	NC_013670.1	1000001	1500000	124	0.248
	NC_013670.1	1500001	2000000	118	0.236
	NC_013670.1	2000001	2500000	36	0.072
	NC_013670.1	2500001	3000000	77	0.154
	NC_013670.1	3000001	3500000	74	0.148
	NC_013670.1	3500001	4000000	68	0.136
	NC_013670.1	4000001	4500000	87	0.174
	NC_013670.1	4500001	5000000	44	0.088
	NC_013670.1	5000001	5500000	96	0.192
	NC_013670.1	5500001	6000000	100	0.2
	NC_013670.1	6000001	6500000	390	0.78
	NC_013670.1	6500001	7000000	359	0.718
	NC_013670.1	7000001	7500000	120	0.24
	NC_013670.1	7500001	8000000	65	0.13
	NC_013670.1	8000001	8500000	80	0.16
	NC_013670.1	8500001	9000000	22	0.044
	NC_013670.1	9000001	9500000	25	0.05
	NC_013670.1	9500001	10000000	62	0.124
	NC_013670.1	10000001	10500000	17	0.034
	NC_013670.1	10500001	11000000	25	0.05
	NC_013670.1	11000001	11500000	63	0.126
	NC_013670.1	11500001	12000000	67	0.134
	NC_013670.1	12000001	12500000	40	0.08
	NC_013670.1	12500001	13000000	26	0.052
	NC_013670.1	13000001	13500000	43	0.086
	NC_013670.1	13500001	14000000	45	0.09
	NC_013670.1	14000001	14500000	44	0.088
	NC_013670.1	14500001	15000000	75	0.15
	NC_013670.1	15000001	15500000	256	0.512
	NC_013670.1	15500001	16000000	323	0.646
	NC_013670.1	16000001	16500000	431	0.862
	NC_013670.1	16500001	17000000	246	0.492
	NC_013670.1	17000001	17500000	173	0.346
	NC_013670.1	17500001	18000000	35	0.07
	NC_013670.1	18000001	18500000	35	0.07
	NC_013670.1	18500001	19000000	82	0.164
	NC_013670.1	19000001	19500000	24	0.048
	NC_013670.1	19500001	20000000	50	0.1
	NC_013670.1	20000001	20500000	51	0.102
	NC_013670.1	20500001	21000000	69	0.138
	NC_013670.1	21000001	21500000	65	0.13
	NC_013670.1	21500001	22000000	18	0.036
	NC_013670.1	22000001	22500000	27	0.054
	NC_013670.1	22500001	23000000	9	0.018
	NC_013670.1	23000001	23500000	39	0.078
	NC_013670.1	23500001	24000000	43	0.086
	NC_013670.1	24000001	24500000	20	0.04
	NC_013670.1	24500001	25000000	35	0.07
	NC_013670.1	25000001	25500000	79	0.158
	NC_013670.1	25500001	26000000	38	0.076
	NC_013670.1	26000001	26500000	34	0.068
	NC_013670.1	26500001	27000000	51	0.102
	NC_013670.1	27000001	27500000	255	0.51
	NC_013670.1	27500001	28000000	271	0.542
	NC_013670.1	28000001	28500000	139	0.278
	NC_013670.1	28500001	29000000	98	0.196
	NC_013670.1	29000001	29500000	75	0.15
	NC_013670.1	29500001	30000000	243	0.486
	NC_013670.1	30000001	30500000	307	0.614
	NC_013670.1	30500001	31000000	241	0.482
	NC_013670.1	31000001	31500000	122	0.244
	NC_013670.1	31500001	32000000	53	0.106
	NC_013670.1	32000001	32500000	24	0.048
	NC_013670.1	32500001	33000000	19	0.038
	NC_013670.1	33000001	33500000	23	0.046
	NC_013670.1	33500001	34000000	22	0.044
	NC_013670.1	34000001	34500000	43	0.086
	NC_013670.1	34500001	35000000	20	0.04
	NC_013670.1	35000001	35500000	16	0.032
	NC_013670.1	35500001	36000000	34	0.068
	NC_013670.1	36000001	36500000	63	0.126
	NC_013670.1	36500001	37000000	146	0.292
	NC_013670.1	37000001	37500000	138	0.276
	NC_013670.1	37500001	38000000	126	0.252
	NC_013670.1	38000001	38500000	311	0.622
	NC_013670.1	38500001	39000000	247	0.494
	NC_013670.1	39000001	39500000	469	0.938
	NC_013670.1	39500001	40000000	141	0.282
	NC_013670.1	40000001	40500000	153	0.306
	NC_013670.1	40500001	41000000	104	0.208
	NC_013670.1	41000001	41500000	195	0.39
	NC_013670.1	41500001	42000000	325	0.65
	NC_013670.1	42000001	42500000	232	0.464
	NC_013670.1	42500001	43000000	96	0.192
	NC_013670.1	43000001	43500000	154	0.308
	NC_013670.1	43500001	44000000	74	0.148
	NC_013670.1	44000001	44500000	168	0.336
	NC_013670.1	44500001	45000000	99	0.198
	NC_013670.1	45000001	45500000	28	0.056
	NC_013670.1	45500001	46000000	34	0.068
	NC_013670.1	46000001	46500000	133	0.266
	NC_013670.1	46500001	47000000	171	0.342
	NC_013670.1	47000001	47500000	60	0.12
	NC_013670.1	47500001	48000000	64	0.128
	NC_013670.1	48000001	48500000	56	0.112
	NC_013670.1	48500001	49000000	68	0.136
	NC_013670.1	49000001	49500000	73	0.146
	NC_013670.1	49500001	50000000	37	0.074
	NC_013670.1	50000001	50500000	17	0.034
	NC_013670.1	50500001	51000000	82	0.164
	NC_013670.1	51000001	51500000	49	0.098
	NC_013670.1	51500001	52000000	13	0.026
	NC_013670.1	52000001	52500000	65	0.13
	NC_013670.1	52500001	53000000	22	0.044
	NC_013670.1	53000001	53500000	35	0.07
	NC_013670.1	53500001	54000000	45	0.09
	NC_013670.1	54000001	54500000	57	0.114
	NC_013670.1	54500001	55000000	32	0.064
	NC_013670.1	55000001	55500000	80	0.16
	NC_013670.1	55500001	56000000	18	0.036
	NC_013670.1	56000001	56500000	34	0.068
	NC_013670.1	56500001	57000000	48	0.096
	NC_013670.1	57000001	57500000	66	0.132
	NC_013670.1	57500001	58000000	29	0.058
	NC_013670.1	58000001	58500000	63	0.126
	NC_013670.1	58500001	59000000	45	0.09
	NC_013670.1	59000001	59500000	56	0.112
	NC_013670.1	59500001	60000000	45	0.09
	NC_013670.1	60000001	60500000	188	0.376
	NC_013670.1	60500001	61000000	138	0.276
	NC_013670.1	61000001	61500000	170	0.34
	NC_013670.1	61500001	62000000	259	0.518
	NC_013670.1	62000001	62500000	557	1.114
	NC_013670.1	62500001	63000000	99	0.198
	NC_013670.1	63000001	63500000	75	0.15
	NC_013670.1	63500001	64000000	67	0.134
	NC_013670.1	64000001	64500000	50	0.1
	NC_013670.1	64500001	65000000	29	0.058
	NC_013670.1	65000001	65500000	26	0.052
	NC_013670.1	65500001	66000000	26	0.052
	NC_013670.1	66000001	66500000	37	0.074
	NC_013670.1	66500001	67000000	45	0.09
	NC_013670.1	67000001	67500000	53	0.106
	NC_013670.1	67500001	68000000	66	0.132
	NC_013670.1	68000001	68500000	69	0.138
	NC_013670.1	68500001	69000000	40	0.08
	NC_013670.1	69000001	69500000	52	0.104
	NC_013670.1	69500001	70000000	58	0.116
	NC_013670.1	70000001	70500000	119	0.238
	NC_013670.1	70500001	71000000	352	0.704
	NC_013670.1	71000001	71500000	98	0.196
	NC_013670.1	71500001	72000000	78	0.156
	NC_013670.1	72000001	72500000	188	0.376
	NC_013670.1	72500001	73000000	79	0.158
	NC_013670.1	73000001	73500000	66	0.132
	NC_013670.1	73500001	74000000	32	0.064
	NC_013670.1	74000001	74500000	208	0.416
	NC_013670.1	74500001	75000000	80	0.16
	NC_013670.1	75000001	75500000	56	0.112
	NC_013670.1	75500001	76000000	24	0.048
	NC_013670.1	76000001	76500000	69	0.138
	NC_013670.1	76500001	77000000	141	0.282
	NC_013670.1	77000001	77500000	308	0.616
	NC_013670.1	77500001	78000000	191	0.382
	NC_013670.1	78000001	78500000	15	0.03
	NC_013670.1	78500001	79000000	68	0.136
	NC_013670.1	79000001	79500000	22	0.044
	NC_013670.1	79500001	80000000	0	0
	NC_013670.1	80000001	80500000	0	0
	NC_013670.1	80500001	81000000	0	0
	NC_013670.1	81000001	81500000	0	0
	NC_013670.1	81500001	82000000	0	0
	NC_013670.1	82000001	82500000	47	0.094
	NC_013670.1	82500001	83000000	181	0.362
	NC_013670.1	83000001	83500000	591	1.182
	NC_013670.1	83500001	84000000	319	0.638
	NC_013670.1	84000001	84500000	86	0.172
	NC_013670.1	84500001	85000000	124	0.248
	NC_013670.1	85000001	85500000	112	0.224
	NC_013670.1	85500001	86000000	214	0.428
	NC_013670.1	86000001	86500000	402	0.804
	NC_013670.1	86500001	87000000	346	0.692
	NC_013670.1	87000001	87500000	242	0.484
	NC_013670.1	87500001	88000000	45	0.09
	NC_013670.1	88000001	88500000	35	0.07
	NC_013670.1	88500001	89000000	46	0.092
	NC_013670.1	89000001	89500000	53	0.106
	NC_013670.1	89500001	90000000	125	0.25
	NC_013670.1	90000001	90500000	201	0.402
	NC_013670.1	90500001	91000000	211	0.422
	NC_013670.1	91000001	91500000	283	0.566
	NC_013670.1	91500001	92000000	303	0.606
	NC_013670.1	92000001	92500000	209	0.418
	NC_013670.1	92500001	93000000	140	0.28
	NC_013670.1	93000001	93500000	148	0.296
	NC_013670.1	93500001	94000000	280	0.56
	NC_013670.1	94000001	94500000	261	0.522
	NC_013670.1	94500001	95000000	288	0.576
	NC_013670.1	95000001	95500000	524	1.048
	NC_013670.1	95500001	96000000	253	0.506
	NC_013670.1	96000001	96500000	290	0.58
	NC_013670.1	96500001	97000000	214	0.428
	NC_013670.1	97000001	97500000	79	0.158
	NC_013670.1	97500001	98000000	140	0.28
	NC_013670.1	98000001	98500000	268	0.536
	NC_013670.1	98500001	99000000	401	0.802
	NC_013670.1	99000001	99500000	204	0.408
	NC_013670.1	99500001	100000000	182	0.364
	NC_013670.1	100000001	100500000	400	0.8
	NC_013670.1	100500001	101000000	271	0.542
	NC_013670.1	101000001	101500000	269	0.538
	NC_013670.1	101500001	102000000	59	0.118
	NC_013670.1	102000001	102500000	66	0.132
	NC_013670.1	102500001	103000000	40	0.08
	NC_013670.1	103000001	103500000	39	0.078
	NC_013670.1	103500001	104000000	56	0.112
	NC_013670.1	104000001	104500000	36	0.072
	NC_013670.1	104500001	105000000	16	0.032
	NC_013670.1	105000001	105500000	61	0.122
	NC_013670.1	105500001	106000000	48	0.096
	NC_013670.1	106000001	106500000	41	0.082
	NC_013670.1	106500001	107000000	41	0.082
	NC_013670.1	107000001	107500000	51	0.102
	NC_013670.1	107500001	108000000	34	0.068
	NC_013670.1	108000001	108500000	37	0.074
	NC_013670.1	108500001	109000000	31	0.062
	NC_013670.1	109000001	109500000	66	0.132
	NC_013670.1	109500001	110000000	34	0.068
	NC_013670.1	110000001	110500000	72	0.144
	NC_013670.1	110500001	111000000	122	0.244
	NC_013670.1	111000001	111500000	101	0.202
	NC_013670.1	111500001	112000000	166	0.332
	NC_013670.1	112000001	112500000	261	0.522
	NC_013670.1	112500001	113000000	259	0.518
	NC_013670.1	113000001	113500000	265	0.53
	NC_013670.1	113500001	114000000	44	0.088
	NC_013670.1	114000001	114500000	196	0.392
	NC_013670.1	114500001	115000000	313	0.626
	NC_013670.1	115000001	115500000	257	0.514
	NC_013670.1	115500001	116000000	387	0.774
	NC_013670.1	116000001	116500000	105	0.21
	NC_013670.1	116500001	117000000	183	0.366
	NC_013670.1	117000001	117500000	259	0.518
	NC_013670.1	117500001	118000000	98	0.196
	NC_013670.1	118000001	118500000	92	0.184
	NC_013670.1	118500001	119000000	25	0.05
	NC_013670.1	119000001	119500000	30	0.06
	NC_013670.1	119500001	120000000	26	0.052
	NC_013670.1	120000001	120500000	94	0.188
	NC_013670.1	120500001	121000000	236	0.472
	NC_013670.1	121000001	121500000	209	0.418
	NC_013670.1	121500001	122000000	258	0.516
	NC_013670.1	122000001	122500000	123	0.246
	NC_013670.1	122500001	123000000	40	0.08
	NC_013670.1	123000001	123500000	25	0.05
	NC_013670.1	123500001	124000000	37	0.074
	NC_013670.1	124000001	124500000	190	0.38
	NC_013670.1	124500001	125000000	89	0.178
	NC_013670.1	125000001	125500000	72	0.144
	NC_013670.1	125500001	126000000	183	0.366
	NC_013670.1	126000001	126500000	149	0.298
	NC_013670.1	126500001	127000000	68	0.136
	NC_013670.1	127000001	127500000	35	0.07
	NC_013670.1	127500001	128000000	43	0.086
	NC_013670.1	128000001	128500000	62	0.124
	NC_013670.1	128500001	129000000	30	0.06
	NC_013670.1	129000001	129500000	18	0.036
	NC_013670.1	129500001	130000000	55	0.11
	NC_013670.1	130000001	130500000	41	0.082
	NC_013670.1	130500001	131000000	108	0.216
	NC_013670.1	131000001	131500000	157	0.314
	NC_013670.1	131500001	132000000	142	0.284
	NC_013670.1	132000001	132500000	44	0.088
	NC_013670.1	132500001	133000000	75	0.15
	NC_013670.1	133000001	133500000	29	0.058
	NC_013670.1	133500001	134000000	20	0.04
	NC_013670.1	134000001	134500000	45	0.09
	NC_013670.1	134500001	135000000	58	0.116
	NC_013670.1	135000001	135500000	11	0.022
	NC_013670.1	135500001	136000000	51	0.102
	NC_013670.1	136000001	136500000	30	0.06
	NC_013670.1	136500001	137000000	50	0.1
	NC_013670.1	137000001	137500000	87	0.174
	NC_013670.1	137500001	138000000	116	0.232
	NC_013670.1	138000001	138500000	48	0.096
	NC_013670.1	138500001	139000000	235	0.47
	NC_013670.1	139000001	139500000	327	0.654
	NC_013670.1	139500001	140000000	300	0.6
	NC_013670.1	140000001	140500000	330	0.66
	NC_013670.1	140500001	141000000	154	0.308
	NC_013670.1	141000001	141500000	255	0.51
	NC_013670.1	141500001	142000000	70	0.14
	NC_013670.1	142000001	142500000	91	0.182
	NC_013670.1	142500001	143000000	119	0.238
	NC_013670.1	143000001	143500000	335	0.67
	NC_013670.1	143500001	144000000	129	0.258
	NC_013670.1	144000001	144500000	161	0.322
	NC_013670.1	144500001	145000000	18	0.036
	NC_013670.1	145000001	145500000	52	0.104
	NC_013670.1	145500001	146000000	47	0.094
	NC_013670.1	146000001	146500000	53	0.106
	NC_013670.1	146500001	147000000	88	0.176
	NC_013670.1	147000001	147500000	52	0.104
	NC_013670.1	147500001	148000000	206	0.412
	NC_013670.1	148000001	148500000	184	0.368
	NC_013670.1	148500001	149000000	139	0.278
	NC_013670.1	149000001	149500000	80	0.16
	NC_013670.1	149500001	150000000	106	0.212
	NC_013670.1	150000001	150500000	29	0.058
	NC_013670.1	150500001	151000000	24	0.048
	NC_013670.1	151000001	151500000	31	0.062
	NC_013670.1	151500001	152000000	73	0.146
	NC_013670.1	152000001	152500000	85	0.17
	NC_013670.1	152500001	153000000	58	0.116
	NC_013670.1	153000001	153500000	199	0.398
	NC_013670.1	153500001	154000000	84	0.168
	NC_013670.1	154000001	154500000	147	0.294
	NC_013670.1	154500001	155000000	191	0.382
	NC_013670.1	155000001	155500000	537	1.074
	NC_013670.1	155500001	156000000	240	0.48
	NC_013670.1	156000001	156500000	92	0.184
	NC_013670.1	156500001	157000000	322	0.644
	NC_013670.1	157000001	157500000	197	0.394
	NC_013670.1	157500001	158000000	221	0.442
	NC_013670.1	158000001	158500000	140	0.28
	NC_013670.1	158500001	159000000	165	0.33
	NC_013670.1	159000001	159500000	415	0.83
	NC_013670.1	159500001	160000000	270	0.54
	NC_013670.1	160000001	160500000	234	0.468
	NC_013670.1	160500001	161000000	305	0.61
	NC_013670.1	161000001	161500000	123	0.246
	NC_013670.1	161500001	162000000	133	0.266
	NC_013670.1	162000001	162500000	47	0.094
	NC_013670.1	162500001	163000000	59	0.118
	NC_013670.1	163000001	163500000	54	0.108
	NC_013670.1	163500001	164000000	84	0.168
	NC_013670.1	164000001	164500000	100	0.2
	NC_013670.1	164500001	165000000	325	0.65
	NC_013670.1	165000001	165500000	306	0.612
	NC_013670.1	165500001	166000000	94	0.188
	NC_013670.1	166000001	166500000	73	0.146
	NC_013670.1	166500001	167000000	74	0.148
	NC_013670.1	167000001	167500000	29	0.058
	NC_013670.1	167500001	168000000	54	0.108
	NC_013670.1	168000001	168500000	99	0.198
	NC_013670.1	168500001	169000000	164	0.328
	NC_013670.1	169000001	169500000	289	0.578
	NC_013670.1	169500001	170000000	335	0.67
	NC_013670.1	170000001	170500000	130	0.26
	NC_013670.1	170500001	171000000	46	0.092
	NC_013670.1	171000001	171500000	37	0.074
	NC_013670.1	171500001	172000000	52	0.104
	NC_013670.1	172000001	172500000	170	0.34
	NC_013670.1	172500001	173000000	406	0.812
	NC_013670.1	173000001	173500000	168	0.336
	NC_013670.1	173500001	174000000	176	0.352
	NC_013670.1	174000001	174332312	192	0.384
	NC_013671.1	1	500000	494	0.988
	NC_013671.1	500001	1000000	281	0.562
	NC_013671.1	1000001	1500000	668	1.336
	NC_013671.1	1500001	2000000	407	0.814
	NC_013671.1	2000001	2500000	263	0.526
	NC_013671.1	2500001	3000000	215	0.43
	NC_013671.1	3000001	3500000	243	0.486
	NC_013671.1	3500001	4000000	368	0.736
	NC_013671.1	4000001	4500000	82	0.164
	NC_013671.1	4500001	5000000	177	0.354
	NC_013671.1	5000001	5500000	64	0.128
	NC_013671.1	5500001	6000000	110	0.22
	NC_013671.1	6000001	6500000	190	0.38
	NC_013671.1	6500001	7000000	326	0.652
	NC_013671.1	7000001	7500000	419	0.838
	NC_013671.1	7500001	8000000	212	0.424
	NC_013671.1	8000001	8500000	288	0.576
	NC_013671.1	8500001	9000000	330	0.66
	NC_013671.1	9000001	9500000	252	0.504
	NC_013671.1	9500001	10000000	158	0.316
	NC_013671.1	10000001	10500000	337	0.674
	NC_013671.1	10500001	11000000	191	0.382
	NC_013671.1	11000001	11500000	277	0.554
	NC_013671.1	11500001	12000000	220	0.44
	NC_013671.1	12000001	12500000	135	0.27
	NC_013671.1	12500001	13000000	160	0.32
	NC_013671.1	13000001	13500000	38	0.076
	NC_013671.1	13500001	14000000	87	0.174
	NC_013671.1	14000001	14500000	88	0.176
	NC_013671.1	14500001	15000000	63	0.126
	NC_013671.1	15000001	15500000	171	0.342
	NC_013671.1	15500001	16000000	178	0.356
	NC_013671.1	16000001	16500000	617	1.234
	NC_013671.1	16500001	17000000	497	0.994
	NC_013671.1	17000001	17500000	239	0.478
	NC_013671.1	17500001	18000000	441	0.882
	NC_013671.1	18000001	18500000	497	0.994
	NC_013671.1	18500001	19000000	259	0.518
	NC_013671.1	19000001	19500000	453	0.906
	NC_013671.1	19500001	20000000	593	1.186
	NC_013671.1	20000001	20500000	78	0.156
	NC_013671.1	20500001	21000000	77	0.154
	NC_013671.1	21000001	21500000	72	0.144
	NC_013671.1	21500001	22000000	159	0.318
	NC_013671.1	22000001	22500000	183	0.366
	NC_013671.1	22500001	23000000	97	0.194
	NC_013671.1	23000001	23500000	197	0.394
	NC_013671.1	23500001	24000000	288	0.576
	NC_013671.1	24000001	24500000	223	0.446
	NC_013671.1	24500001	25000000	304	0.608
	NC_013671.1	25000001	25500000	152	0.304
	NC_013671.1	25500001	26000000	121	0.242
	NC_013671.1	26000001	26500000	38	0.076
	NC_013671.1	26500001	27000000	22	0.044
	NC_013671.1	27000001	27500000	50	0.1
	NC_013671.1	27500001	28000000	167	0.334
	NC_013671.1	28000001	28500000	109	0.218
	NC_013671.1	28500001	29000000	193	0.386
	NC_013671.1	29000001	29500000	157	0.314
	NC_013671.1	29500001	30000000	58	0.116
	NC_013671.1	30000001	30500000	58	0.116
	NC_013671.1	30500001	31000000	138	0.276
	NC_013671.1	31000001	31500000	262	0.524
	NC_013671.1	31500001	32000000	462	0.924
	NC_013671.1	32000001	32500000	382	0.764
	NC_013671.1	32500001	33000000	507	1.014
	NC_013671.1	33000001	33500000	183	0.366
	NC_013671.1	33500001	34000000	56	0.112
	NC_013671.1	34000001	34500000	98	0.196
	NC_013671.1	34500001	35000000	31	0.062
	NC_013671.1	35000001	35500000	86	0.172
	NC_013671.1	35500001	36000000	161	0.322
	NC_013671.1	36000001	36500000	163	0.326
	NC_013671.1	36500001	37000000	97	0.194
	NC_013671.1	37000001	37500000	21	0.042
	NC_013671.1	37500001	38000000	111	0.222
	NC_013671.1	38000001	38500000	106	0.212
	NC_013671.1	38500001	39000000	172	0.344
	NC_013671.1	39000001	39500000	25	0.05
	NC_013671.1	39500001	40000000	33	0.066
	NC_013671.1	40000001	40500000	62	0.124
	NC_013671.1	40500001	41000000	63	0.126
	NC_013671.1	41000001	41500000	74	0.148
	NC_013671.1	41500001	42000000	268	0.536
	NC_013671.1	42000001	42500000	155	0.31
	NC_013671.1	42500001	43000000	50	0.1
	NC_013671.1	43000001	43500000	58	0.116
	NC_013671.1	43500001	44000000	42	0.084
	NC_013671.1	44000001	44500000	33	0.066
	NC_013671.1	44500001	45000000	63	0.126
	NC_013671.1	45000001	45500000	36	0.072
	NC_013671.1	45500001	46000000	47	0.094
	NC_013671.1	46000001	46500000	77	0.154
	NC_013671.1	46500001	47000000	37	0.074
	NC_013671.1	47000001	47500000	39	0.078
	NC_013671.1	47500001	48000000	74	0.148
	NC_013671.1	48000001	48500000	27	0.054
	NC_013671.1	48500001	49000000	20	0.04
	NC_013671.1	49000001	49500000	104	0.208
	NC_013671.1	49500001	50000000	241	0.482
	NC_013671.1	50000001	50500000	332	0.664
	NC_013671.1	50500001	51000000	113	0.226
	NC_013671.1	51000001	51500000	174	0.348
	NC_013671.1	51500001	52000000	304	0.608
	NC_013671.1	52000001	52500000	98	0.196
	NC_013671.1	52500001	53000000	289	0.578
	NC_013671.1	53000001	53500000	270	0.54
	NC_013671.1	53500001	54000000	537	1.074
	NC_013671.1	54000001	54500000	191	0.382
	NC_013671.1	54500001	55000000	295	0.59
	NC_013671.1	55000001	55500000	295	0.59
	NC_013671.1	55500001	56000000	277	0.554
	NC_013671.1	56000001	56500000	286	0.572
	NC_013671.1	56500001	57000000	165	0.33
	NC_013671.1	57000001	57500000	171	0.342
	NC_013671.1	57500001	58000000	65	0.13
	NC_013671.1	58000001	58500000	45	0.09
	NC_013671.1	58500001	59000000	9	0.018
	NC_013671.1	59000001	59500000	0	0
	NC_013671.1	59500001	60000000	0	0
	NC_013671.1	60000001	60500000	0	0
	NC_013671.1	60500001	61000000	0	0
	NC_013671.1	61000001	61500000	0	0
	NC_013671.1	61500001	62000000	7	0.014
	NC_013671.1	62000001	62500000	22	0.044
	NC_013671.1	62500001	63000000	86	0.172
	NC_013671.1	63000001	63500000	101	0.202
	NC_013671.1	63500001	64000000	47	0.094
	NC_013671.1	64000001	64500000	35	0.07
	NC_013671.1	64500001	65000000	27	0.054
	NC_013671.1	65000001	65500000	47	0.094
	NC_013671.1	65500001	66000000	69	0.138
	NC_013671.1	66000001	66500000	69	0.138
	NC_013671.1	66500001	67000000	109	0.218
	NC_013671.1	67000001	67500000	39	0.078
	NC_013671.1	67500001	68000000	45	0.09
	NC_013671.1	68000001	68500000	45	0.09
	NC_013671.1	68500001	69000000	39	0.078
	NC_013671.1	69000001	69500000	66	0.132
	NC_013671.1	69500001	70000000	80	0.16
	NC_013671.1	70000001	70500000	48	0.096
	NC_013671.1	70500001	71000000	38	0.076
	NC_013671.1	71000001	71500000	104	0.208
	NC_013671.1	71500001	72000000	99	0.198
	NC_013671.1	72000001	72500000	75	0.15
	NC_013671.1	72500001	73000000	90	0.18
	NC_013671.1	73000001	73500000	88	0.176
	NC_013671.1	73500001	74000000	96	0.192
	NC_013671.1	74000001	74500000	91	0.182
	NC_013671.1	74500001	75000000	55	0.11
	NC_013671.1	75000001	75500000	9	0.018
	NC_013671.1	75500001	76000000	64	0.128
	NC_013671.1	76000001	76500000	55	0.11
	NC_013671.1	76500001	77000000	79	0.158
	NC_013671.1	77000001	77500000	66	0.132
	NC_013671.1	77500001	78000000	50	0.1
	NC_013671.1	78000001	78500000	54	0.108
	NC_013671.1	78500001	79000000	52	0.104
	NC_013671.1	79000001	79500000	36	0.072
	NC_013671.1	79500001	80000000	16	0.032
	NC_013671.1	80000001	80500000	21	0.042
	NC_013671.1	80500001	81000000	34	0.068
	NC_013671.1	81000001	81500000	39	0.078
	NC_013671.1	81500001	82000000	114	0.228
	NC_013671.1	82000001	82500000	135	0.27
	NC_013671.1	82500001	83000000	38	0.076
	NC_013671.1	83000001	83500000	74	0.148
	NC_013671.1	83500001	84000000	71	0.142
	NC_013671.1	84000001	84500000	38	0.076
	NC_013671.1	84500001	85000000	48	0.096
	NC_013671.1	85000001	85500000	41	0.082
	NC_013671.1	85500001	86000000	102	0.204
	NC_013671.1	86000001	86500000	111	0.222
	NC_013671.1	86500001	87000000	29	0.058
	NC_013671.1	87000001	87500000	54	0.108
	NC_013671.1	87500001	88000000	41	0.082
	NC_013671.1	88000001	88500000	23	0.046
	NC_013671.1	88500001	89000000	52	0.104
	NC_013671.1	89000001	89500000	78	0.156
	NC_013671.1	89500001	90000000	39	0.078
	NC_013671.1	90000001	90500000	47	0.094
	NC_013671.1	90500001	91000000	45	0.09
	NC_013671.1	91000001	91500000	52	0.104
	NC_013671.1	91500001	92000000	23	0.046
	NC_013671.1	92000001	92500000	11	0.022
	NC_013671.1	92500001	93000000	8	0.016
	NC_013671.1	93000001	93500000	31	0.062
	NC_013671.1	93500001	94000000	39	0.078
	NC_013671.1	94000001	94500000	38	0.076
	NC_013671.1	94500001	95000000	33	0.066
	NC_013671.1	95000001	95500000	98	0.196
	NC_013671.1	95500001	96000000	113	0.226
	NC_013671.1	96000001	96500000	203	0.406
	NC_013671.1	96500001	97000000	92	0.184
	NC_013671.1	97000001	97500000	73	0.146
	NC_013671.1	97500001	98000000	33	0.066
	NC_013671.1	98000001	98500000	20	0.04
	NC_013671.1	98500001	99000000	50	0.1
	NC_013671.1	99000001	99500000	21	0.042
	NC_013671.1	99500001	100000000	7	0.014
	NC_013671.1	100000001	100500000	28	0.056
	NC_013671.1	100500001	101000000	44	0.088
	NC_013671.1	101000001	101500000	46	0.092
	NC_013671.1	101500001	102000000	53	0.106
	NC_013671.1	102000001	102500000	41	0.082
	NC_013671.1	102500001	103000000	23	0.046
	NC_013671.1	103000001	103500000	53	0.106
	NC_013671.1	103500001	104000000	19	0.038
	NC_013671.1	104000001	104500000	47	0.094
	NC_013671.1	104500001	105000000	48	0.096
	NC_013671.1	105000001	105500000	19	0.038
	NC_013671.1	105500001	106000000	47	0.094
	NC_013671.1	106000001	106500000	49	0.098
	NC_013671.1	106500001	107000000	48	0.096
	NC_013671.1	107000001	107500000	48	0.096
	NC_013671.1	107500001	108000000	32	0.064
	NC_013671.1	108000001	108500000	26	0.052
	NC_013671.1	108500001	109000000	21	0.042
	NC_013671.1	109000001	109500000	77	0.154
	NC_013671.1	109500001	110000000	153	0.306
	NC_013671.1	110000001	110500000	69	0.138
	NC_013671.1	110500001	111000000	182	0.364
	NC_013671.1	111000001	111500000	26	0.052
	NC_013671.1	111500001	112000000	74	0.148
	NC_013671.1	112000001	112500000	113	0.226
	NC_013671.1	112500001	113000000	31	0.062
	NC_013671.1	113000001	113500000	95	0.19
	NC_013671.1	113500001	114000000	188	0.376
	NC_013671.1	114000001	114500000	97	0.194
	NC_013671.1	114500001	115000000	36	0.072
	NC_013671.1	115000001	115500000	42	0.084
	NC_013671.1	115500001	116000000	228	0.456
	NC_013671.1	116000001	116500000	301	0.602
	NC_013671.1	116500001	117000000	281	0.562
	NC_013671.1	117000001	117500000	187	0.374
	NC_013671.1	117500001	118000000	220	0.44
	NC_013671.1	118000001	118500000	342	0.684
	NC_013671.1	118500001	119000000	154	0.308
	NC_013671.1	119000001	119500000	16	0.032
	NC_013671.1	119500001	120000000	55	0.11
	NC_013671.1	120000001	120500000	30	0.06
	NC_013671.1	120500001	121000000	30	0.06
	NC_013671.1	121000001	121500000	45	0.09
	NC_013671.1	121500001	122000000	60	0.12
	NC_013671.1	122000001	122500000	23	0.046
	NC_013671.1	122500001	123000000	54	0.108
	NC_013671.1	123000001	123500000	107	0.214
	NC_013671.1	123500001	124000000	53	0.106
	NC_013671.1	124000001	124500000	43	0.086
	NC_013671.1	124500001	125000000	93	0.186
	NC_013671.1	125000001	125500000	49	0.098
	NC_013671.1	125500001	126000000	42	0.084
	NC_013671.1	126000001	126500000	53	0.106
	NC_013671.1	126500001	127000000	24	0.048
	NC_013671.1	127000001	127500000	58	0.116
	NC_013671.1	127500001	128000000	56	0.112
	NC_013671.1	128000001	128500000	33	0.066
	NC_013671.1	128500001	129000000	38	0.076
	NC_013671.1	129000001	129500000	34	0.068
	NC_013671.1	129500001	130000000	68	0.136
	NC_013671.1	130000001	130500000	61	0.122
	NC_013671.1	130500001	131000000	37	0.074
	NC_013671.1	131000001	131500000	37	0.074
	NC_013671.1	131500001	132000000	18	0.036
	NC_013671.1	132000001	132500000	74	0.148
	NC_013671.1	132500001	133000000	101	0.202
	NC_013671.1	133000001	133500000	55	0.11
	NC_013671.1	133500001	134000000	143	0.286
	NC_013671.1	134000001	134500000	53	0.106
	NC_013671.1	134500001	135000000	35	0.07
	NC_013671.1	135000001	135500000	46	0.092
	NC_013671.1	135500001	136000000	73	0.146
	NC_013671.1	136000001	136500000	59	0.118
	NC_013671.1	136500001	137000000	61	0.122
	NC_013671.1	137000001	137500000	63	0.126
	NC_013671.1	137500001	138000000	48	0.096
	NC_013671.1	138000001	138500000	45	0.09
	NC_013671.1	138500001	139000000	200	0.4
	NC_013671.1	139000001	139500000	230	0.46
	NC_013671.1	139500001	140000000	149	0.298
	NC_013671.1	140000001	140500000	209	0.418
	NC_013671.1	140500001	141000000	111	0.222
	NC_013671.1	141000001	141500000	62	0.124
	NC_013671.1	141500001	142000000	14	0.028
	NC_013671.1	142000001	142500000	139	0.278
	NC_013671.1	142500001	143000000	33	0.066
	NC_013671.1	143000001	143500000	92	0.184
	NC_013671.1	143500001	144000000	349	0.698
	NC_013671.1	144000001	144500000	89	0.178
	NC_013671.1	144500001	145000000	15	0.03
	NC_013671.1	145000001	145500000	111	0.222
	NC_013671.1	145500001	146000000	215	0.43
	NC_013671.1	146000001	146500000	181	0.362
	NC_013671.1	146500001	147000000	72	0.144
	NC_013671.1	147000001	147500000	32	0.064
	NC_013671.1	147500001	148000000	163	0.326
	NC_013671.1	148000001	148500000	383	0.766
	NC_013671.1	148500001	149000000	699	1.398
	NC_013671.1	149000001	149500000	686	1.372
	NC_013671.1	149500001	150000000	113	0.226
	NC_013671.1	150000001	150500000	331	0.662
	NC_013671.1	150500001	151000000	159	0.318
	NC_013671.1	151000001	151500000	103	0.206
	NC_013671.1	151500001	152000000	110	0.22
	NC_013671.1	152000001	152500000	80	0.16
	NC_013671.1	152500001	153000000	41	0.082
	NC_013671.1	153000001	153500000	62	0.124
	NC_013671.1	153500001	154000000	155	0.31
	NC_013671.1	154000001	154500000	528	1.056
	NC_013671.1	154500001	155000000	485	0.97
	NC_013671.1	155000001	155500000	452	0.904
	NC_013671.1	155500001	155691105	186	0.372
	NC_013672.1	1	500000	172	0.344
	NC_013672.1	500001	1000000	111	0.222
	NC_013672.1	1000001	1500000	214	0.428
	NC_013672.1	1500001	2000000	218	0.436
	NC_013672.1	2000001	2500000	422	0.844
	NC_013672.1	2500001	3000000	483	0.966
	NC_013672.1	3000001	3500000	347	0.694
	NC_013672.1	3500001	4000000	356	0.712
	NC_013672.1	4000001	4500000	135	0.27
	NC_013672.1	4500001	5000000	234	0.468
	NC_013672.1	5000001	5500000	99	0.198
	NC_013672.1	5500001	6000000	177	0.354
	NC_013672.1	6000001	6500000	560	1.12
	NC_013672.1	6500001	7000000	415	0.83
	NC_013672.1	7000001	7500000	346	0.692
	NC_013672.1	7500001	8000000	360	0.72
	NC_013672.1	8000001	8500000	500	1
	NC_013672.1	8500001	9000000	309	0.618
	NC_013672.1	9000001	9500000	479	0.958
	NC_013672.1	9500001	10000000	345	0.69
	NC_013672.1	10000001	10500000	182	0.364
	NC_013672.1	10500001	11000000	268	0.536
	NC_013672.1	11000001	11500000	393	0.786
	NC_013672.1	11500001	12000000	364	0.728
	NC_013672.1	12000001	12500000	127	0.254
	NC_013672.1	12500001	13000000	55	0.11
	NC_013672.1	13000001	13500000	177	0.354
	NC_013672.1	13500001	14000000	296	0.592
	NC_013672.1	14000001	14500000	344	0.688
	NC_013672.1	14500001	15000000	173	0.346
	NC_013672.1	15000001	15500000	200	0.4
	NC_013672.1	15500001	16000000	245	0.49
	NC_013672.1	16000001	16500000	242	0.484
	NC_013672.1	16500001	17000000	341	0.682
	NC_013672.1	17000001	17500000	189	0.378
	NC_013672.1	17500001	18000000	254	0.508
	NC_013672.1	18000001	18500000	320	0.64
	NC_013672.1	18500001	19000000	169	0.338
	NC_013672.1	19000001	19500000	136	0.272
	NC_013672.1	19500001	20000000	178	0.356
	NC_013672.1	20000001	20500000	122	0.244
	NC_013672.1	20500001	21000000	65	0.13
	NC_013672.1	21000001	21500000	40	0.08
	NC_013672.1	21500001	22000000	31	0.062
	NC_013672.1	22000001	22500000	56	0.112
	NC_013672.1	22500001	23000000	59	0.118
	NC_013672.1	23000001	23500000	81	0.162
	NC_013672.1	23500001	24000000	69	0.138
	NC_013672.1	24000001	24500000	42	0.084
	NC_013672.1	24500001	25000000	67	0.134
	NC_013672.1	25000001	25500000	32	0.064
	NC_013672.1	25500001	26000000	127	0.254
	NC_013672.1	26000001	26500000	63	0.126
	NC_013672.1	26500001	27000000	46	0.092
	NC_013672.1	27000001	27500000	38	0.076
	NC_013672.1	27500001	28000000	11	0.022
	NC_013672.1	28000001	28500000	22	0.044
	NC_013672.1	28500001	29000000	31	0.062
	NC_013672.1	29000001	29500000	27	0.054
	NC_013672.1	29500001	30000000	0	0
	NC_013672.1	30000001	30500000	0	0
	NC_013672.1	30500001	31000000	0	0
	NC_013672.1	31000001	31500000	0	0
	NC_013672.1	31500001	32000000	0	0
	NC_013672.1	32000001	32500000	8	0.016
	NC_013672.1	32500001	33000000	48	0.096
	NC_013672.1	33000001	33500000	65	0.13
	NC_013672.1	33500001	34000000	118	0.236
	NC_013672.1	34000001	34500000	113	0.226
	NC_013672.1	34500001	35000000	77	0.154
	NC_013672.1	35000001	35500000	87	0.174
	NC_013672.1	35500001	36000000	136	0.272
	NC_013672.1	36000001	36500000	441	0.882
	NC_013672.1	36500001	37000000	312	0.624
	NC_013672.1	37000001	37500000	133	0.266
	NC_013672.1	37500001	38000000	186	0.372
	NC_013672.1	38000001	38500000	229	0.458
	NC_013672.1	38500001	39000000	121	0.242
	NC_013672.1	39000001	39500000	72	0.144
	NC_013672.1	39500001	40000000	90	0.18
	NC_013672.1	40000001	40500000	45	0.09
	NC_013672.1	40500001	41000000	56	0.112
	NC_013672.1	41000001	41500000	40	0.08
	NC_013672.1	41500001	42000000	134	0.268
	NC_013672.1	42000001	42500000	86	0.172
	NC_013672.1	42500001	43000000	144	0.288
	NC_013672.1	43000001	43500000	140	0.28
	NC_013672.1	43500001	44000000	58	0.116
	NC_013672.1	44000001	44500000	45	0.09
	NC_013672.1	44500001	45000000	52	0.104
	NC_013672.1	45000001	45500000	32	0.064
	NC_013672.1	45500001	46000000	63	0.126
	NC_013672.1	46000001	46500000	42	0.084
	NC_013672.1	46500001	47000000	94	0.188
	NC_013672.1	47000001	47500000	121	0.242
	NC_013672.1	47500001	48000000	139	0.278
	NC_013672.1	48000001	48500000	191	0.382
	NC_013672.1	48500001	49000000	151	0.302
	NC_013672.1	49000001	49500000	92	0.184
	NC_013672.1	49500001	50000000	40	0.08
	NC_013672.1	50000001	50500000	63	0.126
	NC_013672.1	50500001	51000000	32	0.064
	NC_013672.1	51000001	51500000	66	0.132
	NC_013672.1	51500001	52000000	51	0.102
	NC_013672.1	52000001	52500000	45	0.09
	NC_013672.1	52500001	53000000	66	0.132
	NC_013672.1	53000001	53500000	52	0.104
	NC_013672.1	53500001	54000000	22	0.044
	NC_013672.1	54000001	54500000	55	0.11
	NC_013672.1	54500001	55000000	89	0.178
	NC_013672.1	55000001	55500000	58	0.116
	NC_013672.1	55500001	56000000	69	0.138
	NC_013672.1	56000001	56500000	70	0.14
	NC_013672.1	56500001	57000000	43	0.086
	NC_013672.1	57000001	57500000	60	0.12
	NC_013672.1	57500001	58000000	29	0.058
	NC_013672.1	58000001	58500000	24	0.048
	NC_013672.1	58500001	59000000	97	0.194
	NC_013672.1	59000001	59500000	43	0.086
	NC_013672.1	59500001	60000000	62	0.124
	NC_013672.1	60000001	60500000	95	0.19
	NC_013672.1	60500001	61000000	47	0.094
	NC_013672.1	61000001	61500000	54	0.108
	NC_013672.1	61500001	62000000	84	0.168
	NC_013672.1	62000001	62500000	91	0.182
	NC_013672.1	62500001	63000000	45	0.09
	NC_013672.1	63000001	63500000	75	0.15
	NC_013672.1	63500001	64000000	44	0.088
	NC_013672.1	64000001	64500000	24	0.048
	NC_013672.1	64500001	65000000	53	0.106
	NC_013672.1	65000001	65500000	37	0.074
	NC_013672.1	65500001	66000000	31	0.062
	NC_013672.1	66000001	66500000	23	0.046
	NC_013672.1	66500001	67000000	20	0.04
	NC_013672.1	67000001	67500000	38	0.076
	NC_013672.1	67500001	68000000	68	0.136
	NC_013672.1	68000001	68500000	75	0.15
	NC_013672.1	68500001	69000000	38	0.076
	NC_013672.1	69000001	69500000	15	0.03
	NC_013672.1	69500001	70000000	32	0.064
	NC_013672.1	70000001	70500000	20	0.04
	NC_013672.1	70500001	71000000	38	0.076
	NC_013672.1	71000001	71500000	59	0.118
	NC_013672.1	71500001	72000000	35	0.07
	NC_013672.1	72000001	72500000	42	0.084
	NC_013672.1	72500001	73000000	109	0.218
	NC_013672.1	73000001	73500000	211	0.422
	NC_013672.1	73500001	74000000	299	0.598
	NC_013672.1	74000001	74500000	234	0.468
	NC_013672.1	74500001	75000000	117	0.234
	NC_013672.1	75000001	75500000	126	0.252
	NC_013672.1	75500001	76000000	86	0.172
	NC_013672.1	76000001	76500000	90	0.18
	NC_013672.1	76500001	77000000	63	0.126
	NC_013672.1	77000001	77500000	39	0.078
	NC_013672.1	77500001	78000000	70	0.14
	NC_013672.1	78000001	78500000	95	0.19
	NC_013672.1	78500001	79000000	89	0.178
	NC_013672.1	79000001	79500000	40	0.08
	NC_013672.1	79500001	80000000	135	0.27
	NC_013672.1	80000001	80500000	66	0.132
	NC_013672.1	80500001	81000000	52	0.104
	NC_013672.1	81000001	81500000	29	0.058
	NC_013672.1	81500001	82000000	45	0.09
	NC_013672.1	82000001	82500000	77	0.154
	NC_013672.1	82500001	83000000	192	0.384
	NC_013672.1	83000001	83500000	194	0.388
	NC_013672.1	83500001	84000000	402	0.804
	NC_013672.1	84000001	84500000	294	0.588
	NC_013672.1	84500001	85000000	416	0.832
	NC_013672.1	85000001	85500000	446	0.892
	NC_013672.1	85500001	86000000	231	0.462
	NC_013672.1	86000001	86500000	441	0.882
	NC_013672.1	86500001	87000000	210	0.42
	NC_013672.1	87000001	87500000	371	0.742
	NC_013672.1	87500001	88000000	314	0.628
	NC_013672.1	88000001	88500000	342	0.684
	NC_013672.1	88500001	89000000	431	0.862
	NC_013672.1	89000001	89500000	189	0.378
	NC_013672.1	89500001	90000000	153	0.306
	NC_013672.1	90000001	90500000	292	0.584
	NC_013672.1	90500001	91000000	337	0.674
	NC_013672.1	91000001	91394100	258	0.516
	NC_013673.1	1	500000	192	0.384
	NC_013673.1	500001	1000000	268	0.536
	NC_013673.1	1000001	1500000	51	0.102
	NC_013673.1	1500001	2000000	109	0.218
	NC_013673.1	2000001	2500000	483	0.966
	NC_013673.1	2500001	3000000	427	0.854
	NC_013673.1	3000001	3500000	398	0.796
	NC_013673.1	3500001	4000000	210	0.42
	NC_013673.1	4000001	4500000	87	0.174
	NC_013673.1	4500001	5000000	0	0
	NC_013673.1	5000001	5500000	0	0
	NC_013673.1	5500001	6000000	0	0
	NC_013673.1	6000001	6500000	0	0
	NC_013673.1	6500001	7000000	0	0
	NC_013673.1	7000001	7500000	249	0.498
	NC_013673.1	7500001	8000000	312	0.624
	NC_013673.1	8000001	8500000	132	0.264
	NC_013673.1	8500001	9000000	43	0.086
	NC_013673.1	9000001	9500000	87	0.174
	NC_013673.1	9500001	10000000	132	0.264
	NC_013673.1	10000001	10500000	166	0.332
	NC_013673.1	10500001	11000000	371	0.742
	NC_013673.1	11000001	11500000	337	0.674
	NC_013673.1	11500001	12000000	728	1.456
	NC_013673.1	12000001	12500000	57	0.114
	NC_013673.1	12500001	13000000	345	0.69
	NC_013673.1	13000001	13500000	389	0.778
	NC_013673.1	13500001	14000000	563	1.126
	NC_013673.1	14000001	14500000	327	0.654
	NC_013673.1	14500001	15000000	109	0.218
	NC_013673.1	15000001	15500000	34	0.068
	NC_013673.1	15500001	16000000	36	0.072
	NC_013673.1	16000001	16500000	45	0.09
	NC_013673.1	16500001	17000000	45	0.09
	NC_013673.1	17000001	17500000	44	0.088
	NC_013673.1	17500001	18000000	48	0.096
	NC_013673.1	18000001	18500000	43	0.086
	NC_013673.1	18500001	19000000	86	0.172
	NC_013673.1	19000001	19500000	48	0.096
	NC_013673.1	19500001	20000000	56	0.112
	NC_013673.1	20000001	20500000	65	0.13
	NC_013673.1	20500001	21000000	136	0.272
	NC_013673.1	21000001	21500000	384	0.768
	NC_013673.1	21500001	22000000	627	1.254
	NC_013673.1	22000001	22500000	547	1.094
	NC_013673.1	22500001	23000000	307	0.614
	NC_013673.1	23000001	23500000	170	0.34
	NC_013673.1	23500001	24000000	214	0.428
	NC_013673.1	24000001	24500000	368	0.736
	NC_013673.1	24500001	25000000	233	0.466
	NC_013673.1	25000001	25500000	223	0.446
	NC_013673.1	25500001	26000000	293	0.586
	NC_013673.1	26000001	26500000	309	0.618
	NC_013673.1	26500001	27000000	294	0.588
	NC_013673.1	27000001	27500000	110	0.22
	NC_013673.1	27500001	28000000	189	0.378
	NC_013673.1	28000001	28500000	174	0.348
	NC_013673.1	28500001	29000000	230	0.46
	NC_013673.1	29000001	29500000	233	0.466
	NC_013673.1	29500001	30000000	226	0.452
	NC_013673.1	30000001	30500000	174	0.348
	NC_013673.1	30500001	31000000	61	0.122
	NC_013673.1	31000001	31500000	150	0.3
	NC_013673.1	31500001	32000000	202	0.404
	NC_013673.1	32000001	32500000	257	0.514
	NC_013673.1	32500001	33000000	175	0.35
	NC_013673.1	33000001	33500000	164	0.328
	NC_013673.1	33500001	34000000	398	0.796
	NC_013673.1	34000001	34500000	182	0.364
	NC_013673.1	34500001	35000000	106	0.212
	NC_013673.1	35000001	35500000	175	0.35
	NC_013673.1	35500001	36000000	351	0.702
	NC_013673.1	36000001	36500000	412	0.824
	NC_013673.1	36500001	37000000	335	0.67
	NC_013673.1	37000001	37500000	309	0.618
	NC_013673.1	37500001	37992211	578	1.156
	NC_013674.1	1	500000	474	0.948
	NC_013674.1	500001	1000000	302	0.604
	NC_013674.1	1000001	1500000	407	0.814
	NC_013674.1	1500001	2000000	261	0.522
	NC_013674.1	2000001	2500000	287	0.574
	NC_013674.1	2500001	3000000	430	0.86
	NC_013674.1	3000001	3500000	429	0.858
	NC_013674.1	3500001	4000000	493	0.986
	NC_013674.1	4000001	4500000	321	0.642
	NC_013674.1	4500001	5000000	485	0.97
	NC_013674.1	5000001	5500000	385	0.77
	NC_013674.1	5500001	6000000	807	1.614
	NC_013674.1	6000001	6500000	197	0.394
	NC_013674.1	6500001	7000000	152	0.304
	NC_013674.1	7000001	7500000	233	0.466
	NC_013674.1	7500001	8000000	173	0.346
	NC_013674.1	8000001	8500000	343	0.686
	NC_013674.1	8500001	9000000	390	0.78
	NC_013674.1	9000001	9500000	151	0.302
	NC_013674.1	9500001	10000000	247	0.494
	NC_013674.1	10000001	10500000	135	0.27
	NC_013674.1	10500001	11000000	503	1.006
	NC_013674.1	11000001	11500000	225	0.45
	NC_013674.1	11500001	12000000	99	0.198
	NC_013674.1	12000001	12500000	31	0.062
	NC_013674.1	12500001	13000000	178	0.356
	NC_013674.1	13000001	13500000	226	0.452
	NC_013674.1	13500001	14000000	299	0.598
	NC_013674.1	14000001	14500000	425	0.85
	NC_013674.1	14500001	15000000	299	0.598
	NC_013674.1	15000001	15500000	159	0.318
	NC_013674.1	15500001	16000000	182	0.364
	NC_013674.1	16000001	16500000	190	0.38
	NC_013674.1	16500001	17000000	211	0.422
	NC_013674.1	17000001	17500000	469	0.938
	NC_013674.1	17500001	18000000	552	1.104
	NC_013674.1	18000001	18500000	430	0.86
	NC_013674.1	18500001	19000000	261	0.522
	NC_013674.1	19000001	19500000	193	0.386
	NC_013674.1	19500001	20000000	0	0
	NC_013674.1	20000001	20500000	0	0
	NC_013674.1	20500001	21000000	0	0
	NC_013674.1	21000001	21500000	0	0
	NC_013674.1	21500001	22000000	0	0
	NC_013674.1	22000001	22500000	4	0.008
	NC_013674.1	22500001	23000000	409	0.818
	NC_013674.1	23000001	23500000	411	0.822
	NC_013674.1	23500001	24000000	258	0.516
	NC_013674.1	24000001	24500000	213	0.426
	NC_013674.1	24500001	25000000	90	0.18
	NC_013674.1	25000001	25500000	271	0.542
	NC_013674.1	25500001	26000000	346	0.692
	NC_013674.1	26000001	26500000	313	0.626
	NC_013674.1	26500001	27000000	361	0.722
	NC_013674.1	27000001	27500000	289	0.578
	NC_013674.1	27500001	27502587	1	0.002
	NC_013675.1	1	500000	178	0.356
	NC_013675.1	500001	1000000	95	0.19
	NC_013675.1	1000001	1500000	62	0.124
	NC_013675.1	1500001	2000000	67	0.134
	NC_013675.1	2000001	2500000	83	0.166
	NC_013675.1	2500001	3000000	195	0.39
	NC_013675.1	3000001	3500000	194	0.388
	NC_013675.1	3500001	4000000	154	0.308
	NC_013675.1	4000001	4500000	61	0.122
	NC_013675.1	4500001	5000000	62	0.124
	NC_013675.1	5000001	5500000	73	0.146
	NC_013675.1	5500001	6000000	93	0.186
	NC_013675.1	6000001	6500000	95	0.19
	NC_013675.1	6500001	7000000	45	0.09
	NC_013675.1	7000001	7500000	95	0.19
	NC_013675.1	7500001	8000000	76	0.152
	NC_013675.1	8000001	8500000	84	0.168
	NC_013675.1	8500001	9000000	198	0.396
	NC_013675.1	9000001	9500000	133	0.266
	NC_013675.1	9500001	10000000	306	0.612
	NC_013675.1	10000001	10500000	463	0.926
	NC_013675.1	10500001	11000000	655	1.31
	NC_013675.1	11000001	11500000	373	0.746
	NC_013675.1	11500001	12000000	199	0.398
	NC_013675.1	12000001	12500000	229	0.458
	NC_013675.1	12500001	13000000	335	0.67
	NC_013675.1	13000001	13500000	264	0.528
	NC_013675.1	13500001	14000000	324	0.648
	NC_013675.1	14000001	14500000	298	0.596
	NC_013675.1	14500001	15000000	220	0.44
	NC_013675.1	15000001	15500000	194	0.388
	NC_013675.1	15500001	16000000	330	0.66
	NC_013675.1	16000001	16500000	351	0.702
	NC_013675.1	16500001	17000000	106	0.212
	NC_013675.1	17000001	17500000	126	0.252
	NC_013675.1	17500001	18000000	64	0.128
	NC_013675.1	18000001	18500000	36	0.072
	NC_013675.1	18500001	19000000	62	0.124
	NC_013675.1	19000001	19500000	37	0.074
	NC_013675.1	19500001	20000000	62	0.124
	NC_013675.1	20000001	20500000	25	0.05
	NC_013675.1	20500001	21000000	78	0.156
	NC_013675.1	21000001	21500000	67	0.134
	NC_013675.1	21500001	22000000	54	0.108
	NC_013675.1	22000001	22500000	45	0.09
	NC_013675.1	22500001	23000000	60	0.12
	NC_013675.1	23000001	23500000	49	0.098
	NC_013675.1	23500001	24000000	53	0.106
	NC_013675.1	24000001	24500000	39	0.078
	NC_013675.1	24500001	25000000	31	0.062
	NC_013675.1	25000001	25500000	26	0.052
	NC_013675.1	25500001	26000000	71	0.142
	NC_013675.1	26000001	26500000	57	0.114
	NC_013675.1	26500001	27000000	106	0.212
	NC_013675.1	27000001	27500000	105	0.21
	NC_013675.1	27500001	28000000	78	0.156
	NC_013675.1	28000001	28500000	87	0.174
	NC_013675.1	28500001	29000000	87	0.174
	NC_013675.1	29000001	29500000	36	0.072
	NC_013675.1	29500001	30000000	58	0.116
	NC_013675.1	30000001	30500000	39	0.078
	NC_013675.1	30500001	31000000	36	0.072
	NC_013675.1	31000001	31500000	22	0.044
	NC_013675.1	31500001	32000000	37	0.074
	NC_013675.1	32000001	32500000	43	0.086
	NC_013675.1	32500001	33000000	140	0.28
	NC_013675.1	33000001	33500000	68	0.136
	NC_013675.1	33500001	34000000	68	0.136
	NC_013675.1	34000001	34500000	69	0.138
	NC_013675.1	34500001	35000000	63	0.126
	NC_013675.1	35000001	35500000	28	0.056
	NC_013675.1	35500001	36000000	36	0.072
	NC_013675.1	36000001	36500000	52	0.104
	NC_013675.1	36500001	37000000	23	0.046
	NC_013675.1	37000001	37500000	77	0.154
	NC_013675.1	37500001	38000000	20	0.04
	NC_013675.1	38000001	38500000	142	0.284
	NC_013675.1	38500001	39000000	157	0.314
	NC_013675.1	39000001	39500000	138	0.276
	NC_013675.1	39500001	40000000	131	0.262
	NC_013675.1	40000001	40500000	102	0.204
	NC_013675.1	40500001	41000000	83	0.166
	NC_013675.1	41000001	41500000	105	0.21
	NC_013675.1	41500001	42000000	152	0.304
	NC_013675.1	42000001	42500000	254	0.508
	NC_013675.1	42500001	43000000	93	0.186
	NC_013675.1	43000001	43500000	162	0.324
	NC_013675.1	43500001	44000000	94	0.188
	NC_013675.1	44000001	44500000	120	0.24
	NC_013675.1	44500001	45000000	152	0.304
	NC_013675.1	45000001	45500000	102	0.204
	NC_013675.1	45500001	46000000	60	0.12
	NC_013675.1	46000001	46500000	51	0.102
	NC_013675.1	46500001	47000000	21	0.042
	NC_013675.1	47000001	47500000	34	0.068
	NC_013675.1	47500001	48000000	40	0.08
	NC_013675.1	48000001	48500000	77	0.154
	NC_013675.1	48500001	49000000	60	0.12
	NC_013675.1	49000001	49500000	27	0.054
	NC_013675.1	49500001	50000000	29	0.058
	NC_013675.1	50000001	50500000	0	0
	NC_013675.1	50500001	51000000	0	0
	NC_013675.1	51000001	51500000	0	0
	NC_013675.1	51500001	52000000	0	0
	NC_013675.1	52000001	52500000	0	0
	NC_013675.1	52500001	53000000	82	0.164
	NC_013675.1	53000001	53500000	141	0.282
	NC_013675.1	53500001	54000000	87	0.174
	NC_013675.1	54000001	54500000	68	0.136
	NC_013675.1	54500001	55000000	22	0.044
	NC_013675.1	55000001	55500000	63	0.126
	NC_013675.1	55500001	56000000	21	0.042
	NC_013675.1	56000001	56500000	51	0.102
	NC_013675.1	56500001	57000000	39	0.078
	NC_013675.1	57000001	57500000	35	0.07
	NC_013675.1	57500001	58000000	47	0.094
	NC_013675.1	58000001	58500000	131	0.262
	NC_013675.1	58500001	59000000	134	0.268
	NC_013675.1	59000001	59500000	168	0.336
	NC_013675.1	59500001	60000000	220	0.44
	NC_013675.1	60000001	60500000	253	0.506
	NC_013675.1	60500001	61000000	177	0.354
	NC_013675.1	61000001	61500000	169	0.338
	NC_013675.1	61500001	62000000	389	0.778
	NC_013675.1	62000001	62500000	344	0.688
	NC_013675.1	62500001	63000000	374	0.748
	NC_013675.1	63000001	63500000	266	0.532
	NC_013675.1	63500001	64000000	328	0.656
	NC_013675.1	64000001	64500000	95	0.19
	NC_013675.1	64500001	65000000	65	0.13
	NC_013675.1	65000001	65500000	56	0.112
	NC_013675.1	65500001	66000000	42	0.084
	NC_013675.1	66000001	66500000	68	0.136
	NC_013675.1	66500001	67000000	52	0.104
	NC_013675.1	67000001	67500000	12	0.024
	NC_013675.1	67500001	68000000	21	0.042
	NC_013675.1	68000001	68500000	21	0.042
	NC_013675.1	68500001	69000000	31	0.062
	NC_013675.1	69000001	69500000	106	0.212
	NC_013675.1	69500001	70000000	96	0.192
	NC_013675.1	70000001	70500000	40	0.08
	NC_013675.1	70500001	71000000	59	0.118
	NC_013675.1	71000001	71500000	220	0.44
	NC_013675.1	71500001	72000000	375	0.75
	NC_013675.1	72000001	72500000	196	0.392
	NC_013675.1	72500001	73000000	56	0.112
	NC_013675.1	73000001	73500000	104	0.208
	NC_013675.1	73500001	74000000	241	0.482
	NC_013675.1	74000001	74500000	58	0.116
	NC_013675.1	74500001	75000000	62	0.124
	NC_013675.1	75000001	75500000	93	0.186
	NC_013675.1	75500001	76000000	61	0.122
	NC_013675.1	76000001	76500000	66	0.132
	NC_013675.1	76500001	77000000	50	0.1
	NC_013675.1	77000001	77500000	24	0.048
	NC_013675.1	77500001	78000000	78	0.156
	NC_013675.1	78000001	78500000	21	0.042
	NC_013675.1	78500001	79000000	22	0.044
	NC_013675.1	79000001	79500000	22	0.044
	NC_013675.1	79500001	80000000	19	0.038
	NC_013675.1	80000001	80500000	33	0.066
	NC_013675.1	80500001	81000000	35	0.07
	NC_013675.1	81000001	81500000	18	0.036
	NC_013675.1	81500001	82000000	27	0.054
	NC_013675.1	82000001	82500000	58	0.116
	NC_013675.1	82500001	83000000	36	0.072
	NC_013675.1	83000001	83500000	45	0.09
	NC_013675.1	83500001	84000000	33	0.066
	NC_013675.1	84000001	84500000	23	0.046
	NC_013675.1	84500001	85000000	30	0.06
	NC_013675.1	85000001	85500000	30	0.06
	NC_013675.1	85500001	86000000	34	0.068
	NC_013675.1	86000001	86500000	27	0.054
	NC_013675.1	86500001	87000000	36	0.072
	NC_013675.1	87000001	87500000	100	0.2
	NC_013675.1	87500001	88000000	126	0.252
	NC_013675.1	88000001	88500000	52	0.104
	NC_013675.1	88500001	89000000	47	0.094
	NC_013675.1	89000001	89500000	41	0.082
	NC_013675.1	89500001	90000000	29	0.058
	NC_013675.1	90000001	90500000	102	0.204
	NC_013675.1	90500001	91000000	114	0.228
	NC_013675.1	91000001	91500000	156	0.312
	NC_013675.1	91500001	92000000	86	0.172
	NC_013675.1	92000001	92500000	46	0.092
	NC_013675.1	92500001	93000000	34	0.068
	NC_013675.1	93000001	93500000	48	0.096
	NC_013675.1	93500001	94000000	30	0.06
	NC_013675.1	94000001	94500000	21	0.042
	NC_013675.1	94500001	95000000	25	0.05
	NC_013675.1	95000001	95500000	70	0.14
	NC_013675.1	95500001	96000000	35	0.07
	NC_013675.1	96000001	96500000	18	0.036
	NC_013675.1	96500001	97000000	42	0.084
	NC_013675.1	97000001	97500000	33	0.066
	NC_013675.1	97500001	98000000	229	0.458
	NC_013675.1	98000001	98500000	77	0.154
	NC_013675.1	98500001	99000000	78	0.156
	NC_013675.1	99000001	99500000	129	0.258
	NC_013675.1	99500001	100000000	42	0.084
	NC_013675.1	100000001	100500000	6	0.012
	NC_013675.1	100500001	101000000	13	0.026
	NC_013675.1	101000001	101500000	14	0.028
	NC_013675.1	101500001	102000000	20	0.04
	NC_013675.1	102000001	102500000	27	0.054
	NC_013675.1	102500001	103000000	11	0.022
	NC_013675.1	103000001	103500000	18	0.036
	NC_013675.1	103500001	104000000	32	0.064
	NC_013675.1	104000001	104500000	31	0.062
	NC_013675.1	104500001	105000000	21	0.042
	NC_013675.1	105000001	105500000	19	0.038
	NC_013675.1	105500001	106000000	6	0.012
	NC_013675.1	106000001	106500000	18	0.036
	NC_013675.1	106500001	107000000	43	0.086
	NC_013675.1	107000001	107500000	50	0.1
	NC_013675.1	107500001	108000000	136	0.272
	NC_013675.1	108000001	108500000	46	0.092
	NC_013675.1	108500001	109000000	161	0.322
	NC_013675.1	109000001	109500000	101	0.202
	NC_013675.1	109500001	110000000	83	0.166
	NC_013675.1	110000001	110500000	96	0.192
	NC_013675.1	110500001	111000000	84	0.168
	NC_013675.1	111000001	111500000	92	0.184
	NC_013675.1	111500001	112000000	167	0.334
	NC_013675.1	112000001	112500000	206	0.412
	NC_013675.1	112500001	113000000	259	0.518
	NC_013675.1	113000001	113500000	319	0.638
	NC_013675.1	113500001	114000000	33	0.066
	NC_013675.1	114000001	114500000	170	0.34
	NC_013675.1	114500001	115000000	95	0.19
	NC_013675.1	115000001	115500000	165	0.33
	NC_013675.1	115500001	116000000	92	0.184
	NC_013675.1	116000001	116500000	82	0.164
	NC_013675.1	116500001	117000000	50	0.1
	NC_013675.1	117000001	117500000	104	0.208
	NC_013675.1	117500001	118000000	70	0.14
	NC_013675.1	118000001	118500000	105	0.21
	NC_013675.1	118500001	119000000	55	0.11
	NC_013675.1	119000001	119500000	55	0.11
	NC_013675.1	119500001	120000000	33	0.066
	NC_013675.1	120000001	120500000	45	0.09
	NC_013675.1	120500001	121000000	58	0.116
	NC_013675.1	121000001	121500000	62	0.124
	NC_013675.1	121500001	122000000	29	0.058
	NC_013675.1	122000001	122500000	30	0.06
	NC_013675.1	122500001	123000000	56	0.112
	NC_013675.1	123000001	123500000	44	0.088
	NC_013675.1	123500001	124000000	73	0.146
	NC_013675.1	124000001	124500000	37	0.074
	NC_013675.1	124500001	125000000	45	0.09
	NC_013675.1	125000001	125500000	40	0.08
	NC_013675.1	125500001	126000000	50	0.1
	NC_013675.1	126000001	126500000	35	0.07
	NC_013675.1	126500001	127000000	57	0.114
	NC_013675.1	127000001	127500000	29	0.058
	NC_013675.1	127500001	128000000	11	0.022
	NC_013675.1	128000001	128500000	62	0.124
	NC_013675.1	128500001	129000000	54	0.108
	NC_013675.1	129000001	129500000	13	0.026
	NC_013675.1	129500001	130000000	52	0.104
	NC_013675.1	130000001	130500000	62	0.124
	NC_013675.1	130500001	131000000	127	0.254
	NC_013675.1	131000001	131500000	245	0.49
	NC_013675.1	131500001	132000000	115	0.23
	NC_013675.1	132000001	132500000	67	0.134
	NC_013675.1	132500001	133000000	24	0.048
	NC_013675.1	133000001	133500000	39	0.078
	NC_013675.1	133500001	134000000	44	0.088
	NC_013675.1	134000001	134500000	47	0.094
	NC_013675.1	134500001	135000000	45	0.09
	NC_013675.1	135000001	135500000	38	0.076
	NC_013675.1	135500001	136000000	33	0.066
	NC_013675.1	136000001	136500000	41	0.082
	NC_013675.1	136500001	137000000	35	0.07
	NC_013675.1	137000001	137500000	93	0.186
	NC_013675.1	137500001	138000000	114	0.228
	NC_013675.1	138000001	138500000	52	0.104
	NC_013675.1	138500001	139000000	33	0.066
	NC_013675.1	139000001	139500000	10	0.02
	NC_013675.1	139500001	140000000	22	0.044
	NC_013675.1	140000001	140500000	97	0.194
	NC_013675.1	140500001	141000000	73	0.146
	NC_013675.1	141000001	141500000	235	0.47
	NC_013675.1	141500001	142000000	32	0.064
	NC_013675.1	142000001	142500000	107	0.214
	NC_013675.1	142500001	143000000	206	0.412
	NC_013675.1	143000001	143500000	88	0.176
	NC_013675.1	143500001	144000000	68	0.136
	NC_013675.1	144000001	144500000	127	0.254
	NC_013675.1	144500001	145000000	110	0.22
	NC_013675.1	145000001	145500000	43	0.086
	NC_013675.1	145500001	146000000	45	0.09
	NC_013675.1	146000001	146500000	115	0.23
	NC_013675.1	146500001	147000000	156	0.312
	NC_013675.1	147000001	147500000	37	0.074
	NC_013675.1	147500001	148000000	86	0.172
	NC_013675.1	148000001	148500000	80	0.16
	NC_013675.1	148500001	149000000	133	0.266
	NC_013675.1	149000001	149500000	42	0.084
	NC_013675.1	149500001	150000000	42	0.084
	NC_013675.1	150000001	150500000	52	0.104
	NC_013675.1	150500001	151000000	49	0.098
	NC_013675.1	151000001	151500000	23	0.046
	NC_013675.1	151500001	152000000	30	0.06
	NC_013675.1	152000001	152500000	42	0.084
	NC_013675.1	152500001	153000000	36	0.072
	NC_013675.1	153000001	153500000	15	0.03
	NC_013675.1	153500001	154000000	37	0.074
	NC_013675.1	154000001	154500000	39	0.078
	NC_013675.1	154500001	155000000	62	0.124
	NC_013675.1	155000001	155500000	67	0.134
	NC_013675.1	155500001	156000000	70	0.14
	NC_013675.1	156000001	156500000	40	0.08
	NC_013675.1	156500001	157000000	53	0.106
	NC_013675.1	157000001	157500000	56	0.112
	NC_013675.1	157500001	158000000	211	0.422
	NC_013675.1	158000001	158500000	170	0.34
	NC_013675.1	158500001	159000000	95	0.19
	NC_013675.1	159000001	159500000	366	0.732
	NC_013675.1	159500001	160000000	296	0.592
	NC_013675.1	160000001	160500000	272	0.544
	NC_013675.1	160500001	161000000	245	0.49
	NC_013675.1	161000001	161500000	149	0.298
	NC_013675.1	161500001	162000000	40	0.08
	NC_013675.1	162000001	162500000	47	0.094
	NC_013675.1	162500001	163000000	82	0.164
	NC_013675.1	163000001	163500000	55	0.11
	NC_013675.1	163500001	164000000	92	0.184
	NC_013675.1	164000001	164500000	85	0.17
	NC_013675.1	164500001	165000000	69	0.138
	NC_013675.1	165000001	165500000	97	0.194
	NC_013675.1	165500001	166000000	93	0.186
	NC_013675.1	166000001	166500000	66	0.132
	NC_013675.1	166500001	167000000	59	0.118
	NC_013675.1	167000001	167500000	47	0.094
	NC_013675.1	167500001	168000000	40	0.08
	NC_013675.1	168000001	168500000	32	0.064
	NC_013675.1	168500001	169000000	61	0.122
	NC_013675.1	169000001	169500000	162	0.324
	NC_013675.1	169500001	170000000	107	0.214
	NC_013675.1	170000001	170500000	37	0.074
	NC_013675.1	170500001	171000000	92	0.184
	NC_013675.1	171000001	171500000	184	0.368
	NC_013675.1	171500001	172000000	284	0.568
	NC_013675.1	172000001	172500000	375	0.75
	NC_013675.1	172500001	173000000	327	0.654
	NC_013675.1	173000001	173500000	389	0.778
	NC_013675.1	173500001	173684459	105	0.21
	NC_013676.1	1	500000	389	0.778
	NC_013676.1	500001	1000000	201	0.402
	NC_013676.1	1000001	1500000	432	0.864
	NC_013676.1	1500001	2000000	311	0.622
	NC_013676.1	2000001	2500000	383	0.766
	NC_013676.1	2500001	3000000	231	0.462
	NC_013676.1	3000001	3500000	227	0.454
	NC_013676.1	3500001	4000000	333	0.666
	NC_013676.1	4000001	4500000	467	0.934
	NC_013676.1	4500001	5000000	399	0.798
	NC_013676.1	5000001	5500000	371	0.742
	NC_013676.1	5500001	6000000	388	0.776
	NC_013676.1	6000001	6500000	286	0.572
	NC_013676.1	6500001	7000000	358	0.716
	NC_013676.1	7000001	7500000	271	0.542
	NC_013676.1	7500001	8000000	161	0.322
	NC_013676.1	8000001	8500000	186	0.372
	NC_013676.1	8500001	9000000	379	0.758
	NC_013676.1	9000001	9500000	320	0.64
	NC_013676.1	9500001	10000000	283	0.566
	NC_013676.1	10000001	10500000	354	0.708
	NC_013676.1	10500001	11000000	435	0.87
	NC_013676.1	11000001	11500000	133	0.266
	NC_013676.1	11500001	12000000	120	0.24
	NC_013676.1	12000001	12500000	188	0.376
	NC_013676.1	12500001	13000000	422	0.844
	NC_013676.1	13000001	13500000	271	0.542
	NC_013676.1	13500001	14000000	307	0.614
	NC_013676.1	14000001	14500000	351	0.702
	NC_013676.1	14500001	15000000	187	0.374
	NC_013676.1	15000001	15500000	118	0.236
	NC_013676.1	15500001	16000000	65	0.13
	NC_013676.1	16000001	16500000	87	0.174
	NC_013676.1	16500001	17000000	67	0.134
	NC_013676.1	17000001	17500000	122	0.244
	NC_013676.1	17500001	18000000	98	0.196
	NC_013676.1	18000001	18500000	85	0.17
	NC_013676.1	18500001	19000000	46	0.092
	NC_013676.1	19000001	19500000	83	0.166
	NC_013676.1	19500001	20000000	12	0.024
	NC_013676.1	20000001	20500000	121	0.242
	NC_013676.1	20500001	21000000	136	0.272
	NC_013676.1	21000001	21500000	44	0.088
	NC_013676.1	21500001	22000000	32	0.064
	NC_013676.1	22000001	22500000	38	0.076
	NC_013676.1	22500001	23000000	82	0.164
	NC_013676.1	23000001	23500000	51	0.102
	NC_013676.1	23500001	24000000	34	0.068
	NC_013676.1	24000001	24500000	58	0.116
	NC_013676.1	24500001	25000000	59	0.118
	NC_013676.1	25000001	25500000	75	0.15
	NC_013676.1	25500001	26000000	45	0.09
	NC_013676.1	26000001	26500000	64	0.128
	NC_013676.1	26500001	27000000	215	0.43
	NC_013676.1	27000001	27500000	123	0.246
	NC_013676.1	27500001	28000000	211	0.422
	NC_013676.1	28000001	28500000	117	0.234
	NC_013676.1	28500001	29000000	94	0.188
	NC_013676.1	29000001	29500000	536	1.072
	NC_013676.1	29500001	30000000	382	0.764
	NC_013676.1	30000001	30500000	312	0.624
	NC_013676.1	30500001	31000000	212	0.424
	NC_013676.1	31000001	31500000	307	0.614
	NC_013676.1	31500001	32000000	295	0.59
	NC_013676.1	32000001	32500000	407	0.814
	NC_013676.1	32500001	33000000	236	0.472
	NC_013676.1	33000001	33500000	172	0.344
	NC_013676.1	33500001	34000000	201	0.402
	NC_013676.1	34000001	34500000	119	0.238
	NC_013676.1	34500001	35000000	115	0.23
	NC_013676.1	35000001	35500000	209	0.418
	NC_013676.1	35500001	36000000	308	0.616
	NC_013676.1	36000001	36500000	256	0.512
	NC_013676.1	36500001	37000000	72	0.144
	NC_013676.1	37000001	37500000	306	0.612
	NC_013676.1	37500001	38000000	394	0.788
	NC_013676.1	38000001	38500000	155	0.31
	NC_013676.1	38500001	39000000	139	0.278
	NC_013676.1	39000001	39500000	194	0.388
	NC_013676.1	39500001	40000000	197	0.394
	NC_013676.1	40000001	40500000	138	0.276
	NC_013676.1	40500001	41000000	195	0.39
	NC_013676.1	41000001	41500000	156	0.312
	NC_013676.1	41500001	42000000	60	0.12
	NC_013676.1	42000001	42500000	34	0.068
	NC_013676.1	42500001	43000000	110	0.22
	NC_013676.1	43000001	43500000	44	0.088
	NC_013676.1	43500001	44000000	79	0.158
	NC_013676.1	44000001	44500000	321	0.642
	NC_013676.1	44500001	45000000	78	0.156
	NC_013676.1	45000001	45500000	112	0.224
	NC_013676.1	45500001	46000000	5	0.01
	NC_013676.1	46000001	46500000	0	0
	NC_013676.1	46500001	47000000	0	0
	NC_013676.1	47000001	47500000	0	0
	NC_013676.1	47500001	48000000	0	0
	NC_013676.1	48000001	48500000	0	0
	NC_013676.1	48500001	49000000	146	0.292
	NC_013676.1	49000001	49500000	266	0.532
	NC_013676.1	49500001	50000000	169	0.338
	NC_013676.1	50000001	50500000	200	0.4
	NC_013676.1	50500001	51000000	158	0.316
	NC_013676.1	51000001	51500000	171	0.342
	NC_013676.1	51500001	52000000	145	0.29
	NC_013676.1	52000001	52500000	112	0.224
	NC_013676.1	52500001	53000000	54	0.108
	NC_013676.1	53000001	53500000	104	0.208
	NC_013676.1	53500001	54000000	197	0.394
	NC_013676.1	54000001	54500000	95	0.19
	NC_013676.1	54500001	55000000	51	0.102
	NC_013676.1	55000001	55500000	23	0.046
	NC_013676.1	55500001	56000000	25	0.05
	NC_013676.1	56000001	56500000	35	0.07
	NC_013676.1	56500001	57000000	2	0.004
	NC_013676.1	57000001	57500000	16	0.032
	NC_013676.1	57500001	58000000	28	0.056
	NC_013676.1	58000001	58500000	53	0.106
	NC_013676.1	58500001	59000000	36	0.072
	NC_013676.1	59000001	59500000	31	0.062
	NC_013676.1	59500001	60000000	35	0.07
	NC_013676.1	60000001	60500000	21	0.042
	NC_013676.1	60500001	61000000	43	0.086
	NC_013676.1	61000001	61500000	65	0.13
	NC_013676.1	61500001	62000000	30	0.06
	NC_013676.1	62000001	62500000	44	0.088
	NC_013676.1	62500001	63000000	8	0.016
	NC_013676.1	63000001	63500000	33	0.066
	NC_013676.1	63500001	64000000	32	0.064
	NC_013676.1	64000001	64500000	41	0.082
	NC_013676.1	64500001	65000000	89	0.178
	NC_013676.1	65000001	65500000	41	0.082
	NC_013676.1	65500001	66000000	23	0.046
	NC_013676.1	66000001	66500000	28	0.056
	NC_013676.1	66500001	67000000	47	0.094
	NC_013676.1	67000001	67500000	18	0.036
	NC_013676.1	67500001	68000000	35	0.07
	NC_013676.1	68000001	68500000	28	0.056
	NC_013676.1	68500001	69000000	29	0.058
	NC_013676.1	69000001	69500000	42	0.084
	NC_013676.1	69500001	70000000	22	0.044
	NC_013676.1	70000001	70500000	60	0.12
	NC_013676.1	70500001	71000000	30	0.06
	NC_013676.1	71000001	71500000	33	0.066
	NC_013676.1	71500001	72000000	43	0.086
	NC_013676.1	72000001	72500000	15	0.03
	NC_013676.1	72500001	73000000	11	0.022
	NC_013676.1	73000001	73500000	34	0.068
	NC_013676.1	73500001	74000000	50	0.1
	NC_013676.1	74000001	74500000	67	0.134
	NC_013676.1	74500001	75000000	103	0.206
	NC_013676.1	75000001	75500000	166	0.332
	NC_013676.1	75500001	76000000	74	0.148
	NC_013676.1	76000001	76500000	21	0.042
	NC_013676.1	76500001	77000000	104	0.208
	NC_013676.1	77000001	77500000	161	0.322
	NC_013676.1	77500001	78000000	76	0.152
	NC_013676.1	78000001	78500000	64	0.128
	NC_013676.1	78500001	79000000	34	0.068
	NC_013676.1	79000001	79500000	27	0.054
	NC_013676.1	79500001	80000000	44	0.088
	NC_013676.1	80000001	80500000	29	0.058
	NC_013676.1	80500001	81000000	20	0.04
	NC_013676.1	81000001	81500000	35	0.07
	NC_013676.1	81500001	82000000	44	0.088
	NC_013676.1	82000001	82500000	29	0.058
	NC_013676.1	82500001	83000000	30	0.06
	NC_013676.1	83000001	83500000	18	0.036
	NC_013676.1	83500001	84000000	46	0.092
	NC_013676.1	84000001	84500000	46	0.092
	NC_013676.1	84500001	85000000	53	0.106
	NC_013676.1	85000001	85500000	45	0.09
	NC_013676.1	85500001	86000000	65	0.13
	NC_013676.1	86000001	86500000	36	0.072
	NC_013676.1	86500001	87000000	59	0.118
	NC_013676.1	87000001	87500000	90	0.18
	NC_013676.1	87500001	88000000	59	0.118
	NC_013676.1	88000001	88500000	69	0.138
	NC_013676.1	88500001	89000000	53	0.106
	NC_013676.1	89000001	89500000	49	0.098
	NC_013676.1	89500001	90000000	24	0.048
	NC_013676.1	90000001	90500000	33	0.066
	NC_013676.1	90500001	91000000	27	0.054
	NC_013676.1	91000001	91500000	55	0.11
	NC_013676.1	91500001	92000000	28	0.056
	NC_013676.1	92000001	92500000	66	0.132
	NC_013676.1	92500001	93000000	35	0.07
	NC_013676.1	93000001	93500000	30	0.06
	NC_013676.1	93500001	94000000	26	0.052
	NC_013676.1	94000001	94500000	23	0.046
	NC_013676.1	94500001	95000000	34	0.068
	NC_013676.1	95000001	95500000	47	0.094
	NC_013676.1	95500001	96000000	30	0.06
	NC_013676.1	96000001	96500000	113	0.226
	NC_013676.1	96500001	97000000	135	0.27
	NC_013676.1	97000001	97500000	293	0.586
	NC_013676.1	97500001	98000000	83	0.166
	NC_013676.1	98000001	98500000	69	0.138
	NC_013676.1	98500001	99000000	62	0.124
	NC_013676.1	99000001	99500000	102	0.204
	NC_013676.1	99500001	100000000	184	0.368
	NC_013676.1	100000001	100500000	443	0.886
	NC_013676.1	100500001	101000000	204	0.408
	NC_013676.1	101000001	101500000	311	0.622
	NC_013676.1	101500001	102000000	182	0.364
	NC_013676.1	102000001	102500000	207	0.414
	NC_013676.1	102500001	103000000	128	0.256
	NC_013676.1	103000001	103500000	25	0.05
	NC_013676.1	103500001	104000000	80	0.16
	NC_013676.1	104000001	104500000	88	0.176
	NC_013676.1	104500001	105000000	53	0.106
	NC_013676.1	105000001	105500000	33	0.066
	NC_013676.1	105500001	106000000	46	0.092
	NC_013676.1	106000001	106500000	62	0.124
	NC_013676.1	106500001	107000000	46	0.092
	NC_013676.1	107000001	107500000	78	0.156
	NC_013676.1	107500001	108000000	153	0.306
	NC_013676.1	108000001	108500000	171	0.342
	NC_013676.1	108500001	109000000	124	0.248
	NC_013676.1	109000001	109500000	117	0.234
	NC_013676.1	109500001	110000000	160	0.32
	NC_013676.1	110000001	110500000	294	0.588
	NC_013676.1	110500001	111000000	460	0.92
	NC_013676.1	111000001	111500000	442	0.884
	NC_013676.1	111500001	111795807	298	0.596
	NC_013677.1	1	500000	459	0.918
	NC_013677.1	500001	1000000	335	0.67
	NC_013677.1	1000001	1500000	307	0.614
	NC_013677.1	1500001	2000000	334	0.668
	NC_013677.1	2000001	2500000	271	0.542
	NC_013677.1	2500001	3000000	212	0.424
	NC_013677.1	3000001	3500000	203	0.406
	NC_013677.1	3500001	4000000	266	0.532
	NC_013677.1	4000001	4500000	286	0.572
	NC_013677.1	4500001	5000000	454	0.908
	NC_013677.1	5000001	5500000	489	0.978
	NC_013677.1	5500001	6000000	625	1.25
	NC_013677.1	6000001	6500000	366	0.732
	NC_013677.1	6500001	7000000	665	1.33
	NC_013677.1	7000001	7500000	428	0.856
	NC_013677.1	7500001	8000000	309	0.618
	NC_013677.1	8000001	8500000	342	0.684
	NC_013677.1	8500001	9000000	139	0.278
	NC_013677.1	9000001	9500000	95	0.19
	NC_013677.1	9500001	10000000	406	0.812
	NC_013677.1	10000001	10500000	311	0.622
	NC_013677.1	10500001	11000000	274	0.548
	NC_013677.1	11000001	11500000	454	0.908
	NC_013677.1	11500001	12000000	161	0.322
	NC_013677.1	12000001	12500000	371	0.742
	NC_013677.1	12500001	13000000	765	1.53
	NC_013677.1	13000001	13500000	532	1.064
	NC_013677.1	13500001	14000000	373	0.746
	NC_013677.1	14000001	14500000	403	0.806
	NC_013677.1	14500001	15000000	281	0.562
	NC_013677.1	15000001	15500000	162	0.324
	NC_013677.1	15500001	16000000	67	0.134
	NC_013677.1	16000001	16500000	220	0.44
	NC_013677.1	16500001	17000000	236	0.472
	NC_013677.1	17000001	17500000	145	0.29
	NC_013677.1	17500001	18000000	333	0.666
	NC_013677.1	18000001	18500000	97	0.194
	NC_013677.1	18500001	19000000	108	0.216
	NC_013677.1	19000001	19500000	272	0.544
	NC_013677.1	19500001	20000000	235	0.47
	NC_013677.1	20000001	20500000	234	0.468
	NC_013677.1	20500001	21000000	455	0.91
	NC_013677.1	21000001	21500000	306	0.612
	NC_013677.1	21500001	22000000	214	0.428
	NC_013677.1	22000001	22500000	228	0.456
	NC_013677.1	22500001	23000000	131	0.262
	NC_013677.1	23000001	23500000	50	0.1
	NC_013677.1	23500001	24000000	163	0.326
	NC_013677.1	24000001	24500000	146	0.292
	NC_013677.1	24500001	25000000	177	0.354
	NC_013677.1	25000001	25500000	329	0.658
	NC_013677.1	25500001	26000000	29	0.058
	NC_013677.1	26000001	26500000	65	0.13
	NC_013677.1	26500001	27000000	77	0.154
	NC_013677.1	27000001	27500000	49	0.098
	NC_013677.1	27500001	28000000	77	0.154
	NC_013677.1	28000001	28500000	110	0.22
	NC_013677.1	28500001	29000000	115	0.23
	NC_013677.1	29000001	29500000	116	0.232
	NC_013677.1	29500001	30000000	105	0.21
[truncated: 5,282 more rows]
