# Supplementary material for: Trait Analysis in Domestic Rabbits (Oryctolagus cuniculus f. domesticus) Using SNP Markers from Genotyping-by-Sequencing Data
Source: Animals (Basel). 2022 Aug 11;12(16):2052. doi: 10.3390/ani12162052 (PMC9404428; doi:10.3390/ani12162052)
Supplement: Supplementary file 1 [file animals-12-02052-s001.zip › Supplemental Table S7.xlsx]

## Sheet: Sheet1
Supplemental Table S7. Genes associated with fur color carry information about SNPs
CHROM	POS	REF	ALT	IsoName	GeneName	HGVS.c	HGVS.p	VariationType
Chr4	5454072	A	G	XM_017341620.1	ASIP	c.1-14273T>C		intron_variant
Chr4	5454072	A	G	NM_001122939.1	ASIP	c.-11+6386T>C		intron_variant
Chr4	5454285	A	C	XM_017341620.1	ASIP	c.1-14486T>G		intron_variant
Chr4	5454285	A	C	NM_001122939.1	ASIP	c.-11+6173T>G		intron_variant
Chr4	5454299	T	C	XM_017341620.1	ASIP	c.1-14500A>G		intron_variant
Chr4	5454299	T	C	NM_001122939.1	ASIP	c.-11+6159A>G		intron_variant
Chr4	5454346	G	T	XM_017341620.1	ASIP	c.1-14547C>A		intron_variant
Chr4	5454346	G	T	NM_001122939.1	ASIP	c.-11+6112C>A		intron_variant
Chr4	5454360	T	C	XM_017341620.1	ASIP	c.1-14561A>G		intron_variant
Chr4	5454360	T	C	NM_001122939.1	ASIP	c.-11+6098A>G		intron_variant
Chr4	5454363	C	T	XM_017341620.1	ASIP	c.1-14564G>A		intron_variant
Chr4	5454363	C	T	NM_001122939.1	ASIP	c.-11+6095G>A		intron_variant
Chr4	5454372	G	A	XM_017341620.1	ASIP	c.1-14573C>T		intron_variant
Chr4	5454372	G	A	NM_001122939.1	ASIP	c.-11+6086C>T		intron_variant
Chr4	5483630	A	C	XM_017341620.1	ASIP	c.1-43831T>G		intron_variant
Chr4	5483860	A	T	XM_017341620.1	ASIP	c.1-44061T>A		intron_variant
Chr4	5534695	A	G	XM_017341620.1	ASIP	c.-1+19096T>C		intron_variant
Chr4	5538578	C	T	XM_017341620.1	ASIP	c.-1+15213G>A		intron_variant
Chr4	5551300	C	T	XM_017341620.1	ASIP	c.-1+2491G>A		intron_variant
Chr4	5551402	C	T	XM_017341620.1	ASIP	c.-1+2389G>A		intron_variant
Chr9	37195560	C	G	XM_008260922.2	MITF	c.104+3652C>G		intron_variant
Chr9	37195560	C	G	XM_017343947.1	MITF	c.104+3652C>G		intron_variant
Chr9	37195560	C	G	XM_002713310.3	MITF	c.104+3652C>G		intron_variant
Chr9	37195560	C	G	XM_008260921.2	MITF	c.104+3652C>G		intron_variant
Chr9	37204750	A	T	XM_008260922.2	MITF	c.104+12842A>T		intron_variant
Chr9	37204750	A	T	XM_017343947.1	MITF	c.104+12842A>T		intron_variant
Chr9	37204750	A	T	XM_002713310.3	MITF	c.104+12842A>T		intron_variant
Chr9	37204750	A	T	XM_008260921.2	MITF	c.104+12842A>T		intron_variant
Chr9	37205060	C	G	XM_008260922.2	MITF	c.104+13152C>G		intron_variant
Chr9	37205060	C	G	XM_017343947.1	MITF	c.104+13152C>G		intron_variant
Chr9	37205060	C	G	XM_002713310.3	MITF	c.104+13152C>G		intron_variant
Chr9	37205060	C	G	XM_008260921.2	MITF	c.104+13152C>G		intron_variant
Chr9	37252464	G	A	XM_008260922.2	MITF	c.104+60556G>A		intron_variant
Chr9	37252464	G	A	XM_017343947.1	MITF	c.104+60556G>A		intron_variant
Chr9	37252464	G	A	XM_002713310.3	MITF	c.104+60556G>A		intron_variant
Chr9	37252464	G	A	XM_008260927.2	MITF	c.-53+35940G>A		intron_variant
Chr9	37252464	G	A	XM_008260921.2	MITF	c.104+60556G>A		intron_variant
Chr9	37252507	G	A	XM_008260922.2	MITF	c.104+60599G>A		intron_variant
Chr9	37252507	G	A	XM_017343947.1	MITF	c.104+60599G>A		intron_variant
Chr9	37252507	G	A	XM_002713310.3	MITF	c.104+60599G>A		intron_variant
Chr9	37252507	G	A	XM_008260927.2	MITF	c.-53+35983G>A		intron_variant
Chr9	37252507	G	A	XM_008260921.2	MITF	c.104+60599G>A		intron_variant
Chr9	37252706	T	C	XM_008260922.2	MITF	c.104+60798T>C		intron_variant
Chr9	37252706	T	C	XM_017343947.1	MITF	c.104+60798T>C		intron_variant
Chr9	37252706	T	C	XM_002713310.3	MITF	c.104+60798T>C		intron_variant
Chr9	37252706	T	C	XM_008260927.2	MITF	c.-53+36182T>C		intron_variant
Chr9	37252706	T	C	XM_008260921.2	MITF	c.104+60798T>C		intron_variant
Chr9	37262408	C	T	XM_008260922.2	MITF	c.104+70500C>T		intron_variant
Chr9	37262408	C	T	XM_017343947.1	MITF	c.104+70500C>T		intron_variant
Chr9	37262408	C	T	XM_002713310.3	MITF	c.104+70500C>T		intron_variant
Chr9	37262408	C	T	XM_008260927.2	MITF	c.-53+45884C>T		intron_variant
Chr9	37262408	C	T	XM_008260921.2	MITF	c.104+70500C>T		intron_variant
Chr9	37291744	C	A	XM_008260922.2	MITF	c.105-54006C>A		intron_variant
Chr9	37291744	C	A	XM_017343947.1	MITF	c.105-54006C>A		intron_variant
Chr9	37291744	C	A	XM_002713310.3	MITF	c.105-54006C>A		intron_variant
Chr9	37291744	C	A	XM_008260927.2	MITF	c.-52-54006C>A		intron_variant
Chr9	37291744	C	A	XM_008260921.2	MITF	c.105-54009C>A		intron_variant
Chr9	37410968	T	C	XM_008260922.2	MITF	c.762+3396T>C		intron_variant
Chr9	37410968	T	C	XM_008260923.2	MITF	c.714+3396T>C		intron_variant
Chr9	37410968	T	C	XM_017343949.1	MITF	c.441+3396T>C		intron_variant
Chr9	37410968	T	C	XM_017343947.1	MITF	c.594+3396T>C		intron_variant
Chr9	37410968	T	C	XM_008260924.2	MITF	c.711+3396T>C		intron_variant
Chr9	37410968	T	C	XM_017343948.1	MITF	c.441+3396T>C		intron_variant
Chr9	37410968	T	C	XM_002713310.3	MITF	c.762+3396T>C		intron_variant
Chr9	37410968	T	C	XM_008260927.2	MITF	c.606+3396T>C		intron_variant
Chr9	37410968	T	C	XM_017343950.1	MITF	c.273+3396T>C		intron_variant
Chr9	37410968	T	C	XM_008260921.2	MITF	c.759+3396T>C		intron_variant
Chr9	37410968	T	C	XM_008260925.2	MITF	c.714+3396T>C		intron_variant
Chr9	37410968	T	C	XM_008260926.2	MITF	c.606+3396T>C		intron_variant
Chr15	93916556	T	C	XM_017347545.1	KIT	c.2244+1362A>G		intron_variant
Chr15	93916559	T	C	XM_017347545.1	KIT	c.2244+1359A>G		intron_variant
Chr15	93916593	T	C	XM_017347545.1	KIT	c.2244+1325A>G		intron_variant
Chr15	93916597	T	C	XM_017347545.1	KIT	c.2244+1321A>G		intron_variant
Chr15	93916614	G	A	XM_017347545.1	KIT	c.2244+1304C>T		intron_variant
Chr15	93916637	C	T	XM_017347545.1	KIT	c.2244+1281G>A		intron_variant
Chr15	93916648	A	G	XM_017347545.1	KIT	c.2244+1270T>C		intron_variant
Chr15	93916667	G	A	XM_017347545.1	KIT	c.2244+1251C>T		intron_variant
Chr15	93916753	A	G	XM_017347545.1	KIT	c.2244+1165T>C		intron_variant
Chr15	93919827	G	A	XM_017347545.1	KIT	c.1993+503C>T		intron_variant
Chr15	93919829	C	G	XM_017347545.1	KIT	c.1993+501G>C		intron_variant
Chr15	93919869	G	A	XM_017347545.1	KIT	c.1993+461C>T		intron_variant
Chr15	93926671	T	C	XM_017347545.1	KIT	c.1343+104A>G		intron_variant
Chr15	93926740	G	C	XM_017347545.1	KIT	c.1343+35C>G		intron_variant
Chr15	93949571	T	C	XM_017347545.1	KIT	c.613+292A>G		intron_variant
Chr15	93949581	A	G	XM_017347545.1	KIT	c.613+282T>C		intron_variant
Chr15	93950692	A	G	XM_017347545.1	KIT	c.332-548T>C		intron_variant
Chr15	93950736	C	A	XM_017347545.1	KIT	c.332-592G>T		intron_variant
Chr15	93950746	T	C	XM_017347545.1	KIT	c.332-602A>G		intron_variant
Chr15	93951263	A	C	XM_017347545.1	KIT	c.331+510T>G		intron_variant
Chr15	93951311	T	A	XM_017347545.1	KIT	c.331+462A>T		intron_variant
Chr15	93951334	G	A	XM_017347545.1	KIT	c.331+439C>T		intron_variant
Chr15	93951337	C	T	XM_017347545.1	KIT	c.331+436G>A		intron_variant
Chr15	93951676	T	C	XM_017347545.1	KIT	c.331+97A>G		intron_variant
Chr15	93951701	G	A	XM_017347545.1	KIT	c.331+72C>T		intron_variant
Chr15	93951704	C	A	XM_017347545.1	KIT	c.331+69G>T		intron_variant
