# Supplementary material for: Trait Analysis in Domestic Rabbits (Oryctolagus cuniculus f. domesticus) Using SNP Markers from Genotyping-by-Sequencing Data
Source: Animals (Basel). 2022 Aug 11;12(16):2052. doi: 10.3390/ani12162052 (PMC9404428; doi:10.3390/ani12162052)
Supplement: Supplementary file 1 [file animals-12-02052-s001.zip › Supplemental Table S8.xlsx]

## Sheet: Supplemental Table 8
Supplemental Table S8. Genes associated with weight carry information about SNPs
CHROM	POS	REF	ALT	IsoName	GeneName	HGVS.c	HGVS.p	VariationType
Chr2	173932958	G	A	XM_017340918.1	ADCY3	c.3127+17C>T		intron_variant
Chr2	173932961	G	A	XM_017340918.1	ADCY3	c.3127+14C>T		intron_variant
Chr2	173933107	A	G	XM_017340918.1	ADCY3	c.3004-9T>C		intron_variant
Chr2	173939345	A	C	XM_017340918.1	ADCY3	c.2169+151T>G		intron_variant
Chr2	173940299	C	T	XM_017340918.1	ADCY3	c.1965-6G>A		splice_region_variant&intron_variant
Chr2	173940326	C	T	XM_017340918.1	ADCY3	c.1965-33G>A		intron_variant
Chr2	173940352	C	T	XM_017340918.1	ADCY3	c.1965-59G>A		intron_variant
Chr2	173940367	A	G	XM_017340918.1	ADCY3	c.1965-74T>C		intron_variant
Chr2	173940458	T	C	XM_017340918.1	ADCY3	c.1965-165A>G		intron_variant
Chr2	173940471	A	G	XM_017340918.1	ADCY3	c.1965-178T>C		intron_variant
Chr2	173947747	G	A	XM_017340918.1	ADCY3	c.826-1249C>T		intron_variant
Chr2	173947757	G	A	XM_017340918.1	ADCY3	c.826-1259C>T		intron_variant
Chr2	173947867	G	A	XM_017340918.1	ADCY3	c.826-1369C>T		intron_variant
Chr2	173947927	G	A	XM_017340918.1	ADCY3	c.826-1429C>T		intron_variant
Chr2	173947931	G	A	XM_017340918.1	ADCY3	c.826-1433C>T		intron_variant
Chr2	173947936	A	G	XM_017340918.1	ADCY3	c.826-1438T>C		intron_variant
Chr2	173947942	C	T	XM_017340918.1	ADCY3	c.826-1444G>A		intron_variant
Chr2	173947945	G	A	XM_017340918.1	ADCY3	c.826-1447C>T		intron_variant
Chr2	173947970	G	A	XM_017340918.1	ADCY3	c.826-1472C>T		intron_variant
Chr2	173949712	C	G	XM_017340918.1	ADCY3	c.826-3214G>C		intron_variant
Chr2	173949881	C	T	XM_017340918.1	ADCY3	c.826-3383G>A		intron_variant
Chr2	173949903	C	G	XM_017340918.1	ADCY3	c.826-3405G>C		intron_variant
Chr2	173949906	T	C	XM_017340918.1	ADCY3	c.826-3408A>G		intron_variant
Chr2	173949907	G	A	XM_017340918.1	ADCY3	c.826-3409C>T		intron_variant
Chr2	173949933	C	G	XM_017340918.1	ADCY3	c.826-3435G>C		intron_variant
Chr2	173949975	T	C	XM_017340918.1	ADCY3	c.826-3477A>G		intron_variant
Chr2	173949976	G	A	XM_017340918.1	ADCY3	c.826-3478C>T		intron_variant
Chr2	173952051	C	G	XM_017340918.1	ADCY3	c.826-5553G>C		intron_variant
Chr2	173952084	G	A	XM_017340918.1	ADCY3	c.826-5586C>T		intron_variant
Chr2	173952136	C	T	XM_017340918.1	ADCY3	c.826-5638G>A		intron_variant
Chr2	173956048	T	A	XM_017340918.1	ADCY3	c.826-9550A>T		intron_variant
Chr2	173956111	A	T	XM_017340918.1	ADCY3	c.826-9613T>A		intron_variant
Chr2	173956114	C	T	XM_017340918.1	ADCY3	c.826-9616G>A		intron_variant
Chr2	173956138	G	T	XM_017340918.1	ADCY3	c.826-9640C>A		intron_variant
Chr2	173956159	A	C	XM_017340918.1	ADCY3	c.826-9661T>G		intron_variant
Chr2	173956188	A	G	XM_017340918.1	ADCY3	c.826-9690T>C		intron_variant
Chr2	173956232	C	T	XM_017340918.1	ADCY3	c.826-9734G>A		intron_variant
Chr2	173961459	A	G	XM_017340918.1	ADCY3	c.825+9522T>C		intron_variant
Chr2	173961489	G	T	XM_017340918.1	ADCY3	c.825+9492C>A		intron_variant
Chr2	173961500	G	C	XM_017340918.1	ADCY3	c.825+9481C>G		intron_variant
Chr2	173961503	T	A	XM_017340918.1	ADCY3	c.825+9478A>T		intron_variant
Chr2	173961519	G	A	XM_017340918.1	ADCY3	c.825+9462C>T		intron_variant
Chr2	173961544	T	C	XM_017340918.1	ADCY3	c.825+9437A>G		intron_variant
Chr2	173961605	A	G	XM_017340918.1	ADCY3	c.825+9376T>C		intron_variant
Chr2	173961631	C	T	XM_017340918.1	ADCY3	c.825+9350G>A		intron_variant
Chr2	173961818	T	G	XM_017340918.1	ADCY3	c.825+9163A>C		intron_variant
Chr2	173961885	G	A	XM_017340918.1	ADCY3	c.825+9096C>T		intron_variant
Chr2	173961941	C	T	XM_017340918.1	ADCY3	c.825+9040G>A		intron_variant
Chr2	173974267	G	A	XM_017340918.1	ADCY3	c.676-3137C>T		intron_variant
Chr2	173974329	A	C	XM_017340918.1	ADCY3	c.676-3199T>G		intron_variant
Chr2	173976004	C	A	XM_017340918.1	ADCY3	c.676-4874G>T		intron_variant
Chr2	173976017	C	G	XM_017340918.1	ADCY3	c.676-4887G>C		intron_variant
Chr2	173976031	T	A	XM_017340918.1	ADCY3	c.676-4901A>T		intron_variant
Chr2	173976232	T	C	XM_017340918.1	ADCY3	c.676-5102A>G		intron_variant
Chr2	173976265	C	T	XM_017340918.1	ADCY3	c.676-5135G>A		intron_variant
Chr2	173976681	T	C	XM_017340918.1	ADCY3	c.676-5551A>G		intron_variant
Chr2	173976747	T	C	XM_017340918.1	ADCY3	c.676-5617A>G		intron_variant
Chr2	173976865	C	T	XM_017340918.1	ADCY3	c.676-5735G>A		intron_variant
Chr2	173977110	G	A	XM_017340918.1	ADCY3	c.676-5980C>T		intron_variant
Chr2	173977245	A	G	XM_017340918.1	ADCY3	c.676-6115T>C		intron_variant
Chr2	173977268	C	T	XM_017340918.1	ADCY3	c.676-6138G>A		intron_variant
Chr2	173977370	C	A	XM_017340918.1	ADCY3	c.676-6240G>T		intron_variant
Chr2	173987556	C	T	XM_017340918.1	ADCY3	c.676-16426G>A		intron_variant
Chr2	173987602	G	A	XM_017340918.1	ADCY3	c.676-16472C>T		intron_variant
Chr2	173987818	C	T	XM_017340918.1	ADCY3	c.676-16688G>A		intron_variant
Chr2	173987898	G	A	XM_017340918.1	ADCY3	c.676-16768C>T		intron_variant
Chr2	173987940	C	A	XM_017340918.1	ADCY3	c.676-16810G>T		intron_variant
Chr2	173990260	C	T	XM_017340918.1	ADCY3	c.675+15887G>A		intron_variant
Chr2	173993417	C	G	XM_017340918.1	ADCY3	c.675+12730G>C		intron_variant
Chr2	173993447	G	A	XM_017340918.1	ADCY3	c.675+12700C>T		intron_variant
Chr2	173993475	C	T	XM_017340918.1	ADCY3	c.675+12672G>A		intron_variant
Chr2	173998933	G	A	XM_017340918.1	ADCY3	c.675+7214C>T		intron_variant
Chr2	173998960	G	A	XM_017340918.1	ADCY3	c.675+7187C>T		intron_variant
Chr2	173998970	C	T	XM_017340918.1	ADCY3	c.675+7177G>A		intron_variant
Chr2	173998971	A	G	XM_017340918.1	ADCY3	c.675+7176T>C		intron_variant
Chr2	173999012	G	A	XM_017340918.1	ADCY3	c.675+7135C>T		intron_variant
Chr2	173999014	A	G	XM_017340918.1	ADCY3	c.675+7133T>C		intron_variant
Chr2	173999073	T	C	XM_017340918.1	ADCY3	c.675+7074A>G		intron_variant
Chr2	173999078	G	C	XM_017340918.1	ADCY3	c.675+7069C>G		intron_variant
Chr2	173999107	C	T	XM_017340918.1	ADCY3	c.675+7040G>A		intron_variant
Chr2	173999124	T	C	XM_017340918.1	ADCY3	c.675+7023A>G		intron_variant
Chr2	173999136	G	T	XM_017340918.1	ADCY3	c.675+7011C>A		intron_variant
Chr2	173999138	C	T	XM_017340918.1	ADCY3	c.675+7009G>A		intron_variant
Chr2	173999197	C	T	XM_017340918.1	ADCY3	c.675+6950G>A		intron_variant
Chr2	173999226	C	T	XM_017340918.1	ADCY3	c.675+6921G>A		intron_variant
Chr2	173999244	G	T	XM_017340918.1	ADCY3	c.675+6903C>A		intron_variant
Chr2	173999273	G	A	XM_017340918.1	ADCY3	c.675+6874C>T		intron_variant
Chr2	173999278	A	G	XM_017340918.1	ADCY3	c.675+6869T>C		intron_variant
Chr2	173999285	C	T	XM_017340918.1	ADCY3	c.675+6862G>A		intron_variant
Chr2	174002600	G	A	XM_017340918.1	ADCY3	c.675+3547C>T		intron_variant
Chr2	174002607	C	T	XM_017340918.1	ADCY3	c.675+3540G>A		intron_variant
Chr2	174002648	A	G	XM_017340918.1	ADCY3	c.675+3499T>C		intron_variant
Chr2	174002657	G	A	XM_017340918.1	ADCY3	c.675+3490C>T		intron_variant
Chr2	174002700	T	C	XM_017340918.1	ADCY3	c.675+3447A>G		intron_variant
Chr2	174002847	A	G	XM_017340918.1	ADCY3	c.675+3300T>C		intron_variant
Chr2	174002919	C	A	XM_017340918.1	ADCY3	c.675+3228G>T		intron_variant
Chr2	174006213	G	A	XM_017340918.1	ADCY3	c.609C>T	p.Leu203=	synonymous_variant	same Amio Acid
Chr2	174006270	T	C	XM_017340918.1	ADCY3	c.552A>G	p.Pro184=	synonymous_variant	same Amio Acid
Chr2	174006415	C	T	XM_017340918.1	ADCY3	c.407G>A	p.Arg136Gln	missense_variant	charged --> uncharged
Chr1	114617178	T	C	XM_017343684.1	YAP1	c.686+9715A>G		intron_variant
Chr1	114617178	T	C	XM_017343710.1	YAP1	c.686+9715A>G		intron_variant
Chr1	114617178	T	C	XM_017343698.1	YAP1	c.686+9715A>G		intron_variant
Chr1	114617178	T	C	XM_017343687.1	YAP1	c.686+9715A>G		intron_variant
Chr1	114617178	T	C	XM_017343705.1	YAP1	c.686+9715A>G		intron_variant
Chr1	114617178	T	C	XM_017343694.1	YAP1	c.686+9715A>G		intron_variant
Chr1	114617178	T	C	XM_017343691.1	YAP1	c.686+9715A>G		intron_variant
Chr1	114617178	T	C	XM_017343702.1	YAP1	c.686+9715A>G		intron_variant
Chr1	114617440	A	G	XM_017343684.1	YAP1	c.686+9453T>C		intron_variant
Chr1	114617440	A	G	XM_017343710.1	YAP1	c.686+9453T>C		intron_variant
Chr1	114617440	A	G	XM_017343698.1	YAP1	c.686+9453T>C		intron_variant
Chr1	114617440	A	G	XM_017343687.1	YAP1	c.686+9453T>C		intron_variant
Chr1	114617440	A	G	XM_017343705.1	YAP1	c.686+9453T>C		intron_variant
Chr1	114617440	A	G	XM_017343694.1	YAP1	c.686+9453T>C		intron_variant
Chr1	114617440	A	G	XM_017343691.1	YAP1	c.686+9453T>C		intron_variant
Chr1	114617440	A	G	XM_017343702.1	YAP1	c.686+9453T>C		intron_variant
Chr1	114617478	A	C	XM_017343684.1	YAP1	c.686+9415T>G		intron_variant
Chr1	114617478	A	C	XM_017343710.1	YAP1	c.686+9415T>G		intron_variant
Chr1	114617478	A	C	XM_017343698.1	YAP1	c.686+9415T>G		intron_variant
Chr1	114617478	A	C	XM_017343687.1	YAP1	c.686+9415T>G		intron_variant
Chr1	114617478	A	C	XM_017343705.1	YAP1	c.686+9415T>G		intron_variant
Chr1	114617478	A	C	XM_017343694.1	YAP1	c.686+9415T>G		intron_variant
Chr1	114617478	A	C	XM_017343691.1	YAP1	c.686+9415T>G		intron_variant
Chr1	114617478	A	C	XM_017343702.1	YAP1	c.686+9415T>G		intron_variant
Chr1	114635488	C	T	XM_017343684.1	YAP1	c.571-8480G>A		intron_variant
Chr1	114635488	C	T	XM_017343710.1	YAP1	c.571-8480G>A		intron_variant
Chr1	114635488	C	T	XM_017343698.1	YAP1	c.571-8480G>A		intron_variant
Chr1	114635488	C	T	XM_017343687.1	YAP1	c.571-8480G>A		intron_variant
Chr1	114635488	C	T	XM_017343705.1	YAP1	c.571-8480G>A		intron_variant
Chr1	114635488	C	T	XM_017343694.1	YAP1	c.571-8480G>A		intron_variant
Chr1	114635488	C	T	XM_017343691.1	YAP1	c.571-8480G>A		intron_variant
Chr1	114635488	C	T	XM_017343702.1	YAP1	c.571-8480G>A		intron_variant
Chr1	114635495	T	C	XM_017343684.1	YAP1	c.571-8487A>G		intron_variant
Chr1	114635495	T	C	XM_017343710.1	YAP1	c.571-8487A>G		intron_variant
Chr1	114635495	T	C	XM_017343698.1	YAP1	c.571-8487A>G		intron_variant
Chr1	114635495	T	C	XM_017343687.1	YAP1	c.571-8487A>G		intron_variant
Chr1	114635495	T	C	XM_017343705.1	YAP1	c.571-8487A>G		intron_variant
Chr1	114635495	T	C	XM_017343694.1	YAP1	c.571-8487A>G		intron_variant
Chr1	114635495	T	C	XM_017343691.1	YAP1	c.571-8487A>G		intron_variant
Chr1	114635495	T	C	XM_017343702.1	YAP1	c.571-8487A>G		intron_variant
Chr1	114682859	T	C	XM_017343684.1	YAP1	c.570+5670A>G		intron_variant
Chr1	114682859	T	C	XM_017343710.1	YAP1	c.570+5670A>G		intron_variant
Chr1	114682859	T	C	XM_017343698.1	YAP1	c.570+5670A>G		intron_variant
Chr1	114682859	T	C	XM_017343687.1	YAP1	c.570+5670A>G		intron_variant
Chr1	114682859	T	C	XM_017343705.1	YAP1	c.570+5670A>G		intron_variant
Chr1	114682859	T	C	XM_017343694.1	YAP1	c.570+5670A>G		intron_variant
Chr1	114682859	T	C	XM_017343691.1	YAP1	c.570+5670A>G		intron_variant
Chr1	114682859	T	C	XM_017343702.1	YAP1	c.570+5670A>G		intron_variant
Chr18	36908539	C	G	XM_008269902.2	FAS	c.30+1926C>G		intron_variant
Chr18	36908539	C	G	NM_001081995.1	FAS	c.30+1926C>G		intron_variant
Chr18	36908542	T	C	XM_008269902.2	FAS	c.30+1929T>C		intron_variant
Chr18	36908542	T	C	NM_001081995.1	FAS	c.30+1929T>C		intron_variant
Chr18	36909245	A	T	XM_008269902.2	FAS	c.30+2632A>T		intron_variant
Chr18	36909245	A	T	NM_001081995.1	FAS	c.30+2632A>T		intron_variant
Chr18	36909331	T	C	XM_008269902.2	FAS	c.30+2718T>C		intron_variant
Chr18	36909331	T	C	NM_001081995.1	FAS	c.30+2718T>C		intron_variant
Chr18	36909336	C	T	XM_008269902.2	FAS	c.30+2723C>T		intron_variant
Chr18	36909336	C	T	NM_001081995.1	FAS	c.30+2723C>T		intron_variant
Chr18	36909573	G	A	XM_008269902.2	FAS	c.30+2960G>A		intron_variant
Chr18	36909573	G	A	NM_001081995.1	FAS	c.30+2960G>A		intron_variant
Chr18	36909606	A	G	XM_008269902.2	FAS	c.30+2993A>G		intron_variant
Chr18	36909606	A	G	NM_001081995.1	FAS	c.30+2993A>G		intron_variant
Chr18	36909622	T	C	XM_008269902.2	FAS	c.30+3009T>C		intron_variant
Chr18	36909622	T	C	NM_001081995.1	FAS	c.30+3009T>C		intron_variant
Chr18	60067793	C	T	XM_008270519.2	ACSL5	c.1477-57C>T		intron_variant
Chr18	60067793	C	T	XM_008270511.2	ACSL5	c.1477-57C>T		intron_variant
Chr18	60067793	C	T	XM_008270510.2	ACSL5	c.1477-57C>T		intron_variant
Chr18	60067793	C	T	XM_008270520.2	ACSL5	c.1477-57C>T		intron_variant
Chr18	60067793	C	T	XM_017348556.1	ACSL5	c.1477-57C>T		intron_variant
Chr18	60067793	C	T	XM_008270512.2	ACSL5	c.1477-57C>T		intron_variant
Chr18	60067793	C	T	XM_017348557.1	ACSL5	c.1477-57C>T		intron_variant
Chr18	60067803	A	G	XM_008270519.2	ACSL5	c.1477-47A>G		intron_variant
Chr18	60067803	A	G	XM_008270511.2	ACSL5	c.1477-47A>G		intron_variant
Chr18	60067803	A	G	XM_008270510.2	ACSL5	c.1477-47A>G		intron_variant
Chr18	60067803	A	G	XM_008270520.2	ACSL5	c.1477-47A>G		intron_variant
Chr18	60067803	A	G	XM_017348556.1	ACSL5	c.1477-47A>G		intron_variant
Chr18	60067803	A	G	XM_008270512.2	ACSL5	c.1477-47A>G		intron_variant
Chr18	60067803	A	G	XM_017348557.1	ACSL5	c.1477-47A>G		intron_variant
